# Supplementary material for: Role of the fatty pancreatic infiltration in pancreatic oncogenesis
Source: Sci Rep. 2024 Mar 19;14:6582. doi: 10.1038/s41598-024-57294-6 (PMC10951200; doi:10.1038/s41598-024-57294-6)
Supplement: Supplementary file 6 — Supplementary Table 4. [file 41598_2024_57294_MOESM6_ESM.xlsx]

## Sheet: Sheet1_Brut_-5surpoids
Supplemental table 4: Group 2 raw gene counts (RNA-seq analysis).
ensemblGeneID	gene	NOB_ac_10	NOB_gel_10	NOB_ac_11	NOB_gel_11	NOB_ac_12	NOB_gel_12	NOB_ac_13	NOB_gel_13	NOB_ac_14	NOB_gel_14	NOB_ac_16	NOB_gel_16	NOB_ac_19	NOB_gel_19	NOB_ac_21	NOB_gel_21	NOB_ac_2	NOB_gel_2	NOB_ac_3	NOB_gel_3	NOB_ac_6	NOB_gel_6	NOB_ac_7	NOB_gel_7	NOB_ac_9	NOB_gel_9	OB_ac_10	OB_ac.g_10	OB_gel_10	OB_ac_12	OB_ac.g_12	OB_gel_12	OB_ac_13	OB_ac.g_13	OB_gel_13	OB_ac_14	OB_ac.g_14	OB_gel_14	OB_ac_16	OB_ac.g_16	OB_gel_16	OB_ac_18	OB_ac.g_18	OB_gel_18	OB_ac_6	OB_ac.g_6	OB_gel_6	OB_ac_7
ENSG00000223972	DDX11L1	2	44	0	14	2	30	0	22	0	20	3	11	0	23	0	11	0	20	0	16	1	20	0	11	2	12	0	0	6	0	15	8	0	1	6	0	2	6	0	1	10	0	2	9	0	0	34	8
ENSG00000227232	WASH7P	6	19	23	32	38	25	7	17	10	23	20	24	10	33	30	44	19	13	14	22	5	22	32	20	7	13	10	12	13	15	25	25	14	13	12	36	14	5	11	5	18	5	16	12	20	5	12	22
ENSG00000278267	MIR6859-1	6	6	5	13	8	7	5	0	1	0	5	7	7	1	5	7	4	3	5	1	3	0	13	4	3	2	4	1	1	1	7	9	1	1	5	25	5	4	6	6	6	2	10	0	4	6	0	6
ENSG00000243485	MIR1302-2HG	0	4	0	6	0	11	1	4	0	4	2	3	0	11	0	1	0	0	2	5	0	2	1	3	0	5	0	0	0	0	7	3	0	0	5	1	0	0	0	0	4	0	0	7	0	0	2	5
ENSG00000284332	MIR1302-2	0	1	0	0	0	3	0	0	0	0	0	0	0	2	0	0	0	0	0	0	0	0	0	0	0	0	0	0	0	0	0	0	0	0	0	0	0	0	0	0	0	0	0	0	0	0	0	0
ENSG00000237613	FAM138A	1	9	0	5	0	10	0	5	0	3	1	4	0	13	0	2	0	3	0	12	0	4	0	1	3	4	0	0	4	1	6	6	0	0	3	0	0	2	0	0	4	0	0	3	0	0	9	3
ENSG00000268020	OR4G4P	0	0	0	1	84	0	1	0	1	1	1	0	0	1	0	0	0	0	0	0	0	1	0	1	0	1	1	1	0	0	0	0	1	1	0	0	0	0	1	0	0	1	0	0	1	0	1	0
ENSG00000240361	OR4G11P	0	0	1	3	2	3	2	0	2	0	0	1	0	4	2	1	0	1	1	2	0	0	0	4	1	2	0	1	1	0	1	3	0	2	1	0	1	2	1	1	2	0	1	0	0	0	2	1
ENSG00000186092	OR4F5	0	0	0	8	1	4	0	3	1	1	1	4	1	5	0	1	0	3	1	2	2	3	0	2	0	1	0	2	1	1	0	3	0	1	1	2	1	0	1	1	1	0	1	2	0	1	1	1
ENSG00000238009	AL627309.1	2	5	5	6	1	8	1	4	1	1	4	8	1	6	2	2	1	11	4	6	1	9	2	14	1	5	0	6	2	0	8	11	0	3	5	2	0	10	0	2	3	0	6	1	0	3	6	7
ENSG00000239945	AL627309.3	0	0	1	1	0	3	0	1	0	0	2	4	0	2	1	1	0	0	0	1	1	3	0	4	0	0	0	4	1	0	3	5	0	0	1	0	0	3	0	1	0	0	0	0	0	1	3	6
ENSG00000233750	CICP27	0	3	0	3	0	2	0	5	0	0	0	0	0	5	0	0	0	1	0	1	0	1	0	6	1	2	0	0	0	0	10	5	0	0	4	0	0	5	0	0	1	0	0	2	0	0	0	8
ENSG00000268903	AL627309.6	0	1	3	1	7	3	5	0	1	5	1	9	4	6	1	0	2	5	5	7	0	6	7	8	4	6	5	4	3	6	8	8	1	0	0	0	0	1	1	1	17	5	4	3	1	3	0	1
ENSG00000269981	AL627309.7	0	9	0	6	6	6	3	2	1	4	2	5	1	4	2	8	0	6	5	18	0	5	15	9	4	10	5	3	9	6	7	1	1	9	2	0	0	6	3	2	20	8	7	2	0	4	14	1
ENSG00000239906	AL627309.2	0	0	0	1	0	0	0	0	0	0	2	0	0	0	0	1	0	0	1	0	0	0	0	0	0	0	0	0	0	0	0	0	0	0	0	0	0	0	0	0	0	0	0	0	0	0	0	0
ENSG00000241860	AL627309.5	1	3	2	8	12	7	1	1	4	6	1	2	7	7	5	13	1	13	6	9	7	12	3	8	2	2	5	7	6	4	0	1	3	5	1	2	0	0	5	6	10	3	5	1	9	8	1	3
ENSG00000222623	RNU6-1100P	0	1	0	1	0	0	0	0	0	0	1	0	0	1	0	0	0	1	0	3	0	0	0	0	0	0	0	0	0	0	0	1	0	0	0	0	1	0	0	0	0	0	0	0	0	0	0	0
ENSG00000241599	AL627309.4	0	0	0	0	0	0	0	0	0	0	0	0	0	0	0	0	0	0	0	0	0	0	0	0	0	0	0	0	0	0	0	0	0	0	0	0	0	0	0	0	0	0	0	0	0	0	0	1
ENSG00000279928	FO538757.1	1	32	0	10	0	33	0	31	0	14	2	6	0	17	0	7	0	11	0	16	1	20	0	18	2	8	0	0	4	0	14	11	0	1	7	0	2	14	0	0	5	0	0	13	0	0	20	13
ENSG00000279457	WASH9P	5	41	20	41	32	30	6	18	17	15	30	17	12	44	23	28	17	10	17	32	6	43	24	21	13	16	14	21	22	23	12	27	16	11	12	31	19	18	14	10	22	6	16	17	27	5	23	20
ENSG00000273874	MIR6859-2	2	2	0	0	0	1	0	0	0	1	1	2	1	0	1	1	2	2	2	1	0	0	0	2	0	0	0	0	0	0	0	0	0	0	0	0	2	0	0	0	0	0	1	0	0	0	0	0
ENSG00000228463	AP006222.1	44	56	3	115	5	65	68	50	21	11	17	31	35	92	44	47	63	47	24	101	10	49	41	35	49	44	3	5	19	27	73	22	4	17	47	77	6	25	23	82	34	36	80	34	11	35	49	15
ENSG00000286448	AP006222.2	0	2	0	2	0	8	0	11	0	1	0	3	0	6	0	3	0	1	0	6	0	3	5	3	1	1	0	1	4	2	0	0	0	0	6	0	0	0	0	0	0	0	1	1	3	1	2	4
ENSG00000236679	RPL23AP24	0	8	1	14	3	12	2	13	4	4	4	6	2	16	5	11	0	7	0	9	5	7	2	9	2	11	5	2	3	2	11	4	4	1	16	4	4	2	5	4	3	0	5	7	3	5	10	3
ENSG00000236601	AL732372.1	0	3	0	4	0	2	0	2	0	2	0	1	1	11	0	2	0	2	0	3	0	3	1	1	1	2	0	0	0	0	0	0	0	0	1	0	1	1	0	0	0	0	0	2	0	1	8	2
ENSG00000237094	AL732372.2	1	26	5	20	11	14	5	12	12	23	9	24	14	46	7	16	1	14	20	25	3	27	14	11	9	18	15	10	18	20	11	16	8	21	19	8	7	15	8	17	29	10	13	23	7	13	18	11
ENSG00000269732	WBP1LP7	0	2	0	0	1	3	0	1	0	2	0	0	1	1	0	1	0	0	1	1	0	1	0	1	0	0	0	0	0	0	0	0	0	0	0	0	0	0	0	0	0	0	0	0	0	0	4	0
ENSG00000284733	OR4F29	1	1	1	2	0	1	0	2	0	1	0	5	0	5	0	2	0	0	0	3	1	1	1	0	0	2	0	0	0	0	0	1	0	0	0	0	2	0	0	0	1	0	0	1	0	0	3	2
ENSG00000233653	CICP7	0	1	0	1	1	6	0	3	0	0	0	4	0	5	0	0	0	5	0	4	0	3	0	3	0	1	0	1	2	0	0	1	0	0	3	0	0	1	0	0	0	0	0	5	0	0	3	0
ENSG00000250575	AL732372.3	0	0	0	3	0	0	0	2	2	0	0	12	1	0	0	2	0	0	0	2	0	0	0	1	1	2	0	0	0	0	0	0	0	2	1	1	1	1	0	0	2	0	0	0	0	0	6	0
ENSG00000278757	U6	0	1	0	1	1	0	0	0	0	0	0	0	0	1	2	2	0	9	0	0	0	0	0	0	0	0	0	0	0	0	0	1	0	0	0	0	0	0	0	0	0	0	0	0	0	0	0	0
ENSG00000230021	AL669831.3	3	39	5	42	3	54	3	72	2	43	7	17	11	45	10	24	3	37	6	47	9	33	10	28	7	19	6	7	31	2	36	52	7	9	38	16	9	45	6	7	8	3	3	29	11	7	57	50
ENSG00000235146	AC114498.1	0	4	0	4	0	2	0	14	0	2	0	0	0	9	0	1	0	1	1	2	0	2	1	1	1	2	0	0	0	0	0	0	0	0	2	0	0	3	0	0	1	0	0	0	0	1	7	2
ENSG00000225972	MTND1P23	23	20	19	242	52	66	40	58	38	57	69	54	37	76	57	100	483	470	39	61	52	48	69	23	26	41	41	34	34	43	52	45	38	41	11	122	88	9	43	43	83	30	51	22	74	72	26	46
ENSG00000225630	MTND2P28	177	233	64	1226	199	410	259	400	184	414	316	382	298	601	364	590	206	358	242	613	354	292	351	172	259	208	560	439	661	634	809	743	169	307	125	692	424	131	181	254	432	111	207	159	380	295	181	341
ENSG00000237973	MTCO1P12	173	181	134	1645	394	440	334	728	263	407	310	382	294	979	316	629	1031	1493	278	563	416	336	478	205	269	484	278	225	244	234	374	347	266	359	104	580	437	103	251	291	646	227	339	153	480	398	201	361
ENSG00000278791	AC114498.2	0	12	0	10	1	13	0	6	3	0	1	3	3	7	1	1	21	109	1	18	0	8	2	9	1	3	0	0	6	0	4	14	0	1	12	1	0	8	0	3	7	0	1	2	1	2	15	28
ENSG00000229344	MTCO2P12	38	25	39	276	59	134	80	106	79	102	77	75	89	214	76	136	66	82	54	129	116	79	123	48	84	71	68	60	84	60	91	77	37	89	27	138	71	28	74	79	119	44	87	35	108	110	48	91
ENSG00000240409	MTATP8P1	15	10	8	154	29	53	25	49	35	45	48	43	39	80	42	71	150	235	46	62	50	36	44	25	31	32	29	24	36	55	47	34	30	27	14	67	51	6	29	29	50	35	24	27	65	42	31	48
ENSG00000248527	MTATP6P1	155	399	120	4084	474	1660	615	1735	445	2173	1166	1972	1476	2818	1756	1969	1262	2022	1292	2887	1875	1318	2410	1137	1042	626	946	711	1220	1039	1326	1527	838	1602	445	2987	1934	498	444	650	1255	568	703	457	1704	1384	582	1676
ENSG00000198744	MTCO3P12	60	108	58	433	116	137	84	111	111	94	59	101	67	215	53	121	69	121	62	146	83	87	102	56	59	130	64	51	75	58	79	80	41	74	14	116	81	30	61	97	158	71	76	49	98	91	58	65
ENSG00000268663	WBP1LP6	0	3	0	1	0	3	0	3	0	2	0	0	0	0	0	0	0	0	0	6	0	1	0	4	0	5	0	0	0	0	0	2	0	0	1	0	0	1	0	0	1	0	0	0	1	0	4	5
ENSG00000284662	OR4F16	1	1	1	2	0	1	0	3	0	1	0	5	0	4	0	2	0	0	0	3	1	1	1	0	0	2	0	0	0	0	0	1	0	0	0	0	2	0	1	0	1	0	0	1	0	0	3	2
ENSG00000229376	CICP3	1	2	0	4	1	7	1	7	0	2	1	2	0	13	0	3	2	6	0	7	0	3	1	5	0	1	2	3	5	0	1	3	0	0	3	2	2	6	1	2	1	0	2	8	1	1	10	0
ENSG00000228327	AL669831.1	2	23	19	59	31	31	11	18	19	42	16	44	34	32	20	32	29	43	37	46	23	55	28	20	35	13	28	16	34	22	24	21	8	38	15	13	34	8	17	21	35	23	31	24	47	39	33	28
ENSG00000223181	RNU6-1199P	0	0	0	0	1	0	0	1	0	0	3	6	0	1	0	0	0	0	0	0	1	0	4	0	1	0	0	0	0	0	0	1	0	0	0	0	1	0	0	0	2	0	1	0	0	2	0	3
ENSG00000229905	AL669831.2	0	0	0	0	0	0	0	1	0	0	0	0	0	1	1	0	0	0	0	0	0	1	0	0	1	0	1	0	0	0	0	0	0	0	0	0	0	0	0	0	0	0	0	0	0	0	0	0
ENSG00000237491	LINC01409	2	24	13	58	20	42	15	59	1	22	8	44	7	44	18	30	10	36	18	55	17	24	23	24	12	22	11	37	11	16	28	19	8	20	32	20	9	34	12	17	22	6	15	23	8	14	37	30
ENSG00000285268	AL669831.6	0	0	0	0	0	3	0	0	0	0	0	0	0	0	0	0	0	0	1	0	0	1	0	0	0	0	1	0	0	2	0	0	0	0	0	0	0	6	0	0	1	0	0	0	0	0	0	0
ENSG00000230092	AL669831.4	0	3	1	14	2	8	9	1	4	4	5	24	6	11	7	9	10	7	17	8	7	8	9	1	6	4	7	2	7	13	8	13	2	7	10	10	5	5	1	3	10	4	2	3	8	8	5	8
ENSG00000177757	FAM87B	0	9	1	9	3	74	1	9	2	3	0	7	1	6	0	5	0	11	0	6	0	3	0	11	2	7	0	0	3	0	3	11	0	0	9	4	0	4	0	2	4	0	2	6	1	0	10	12
ENSG00000228794	LINC01128	15	76	18	289	82	164	82	109	33	109	56	64	58	155	59	181	53	194	71	168	91	96	145	169	47	61	55	61	96	58	77	97	33	84	95	123	81	86	52	77	222	32	85	81	42	53	89	112
ENSG00000225880	LINC00115	4	27	8	33	28	26	10	21	10	28	7	64	9	27	16	26	15	20	20	61	26	28	8	16	12	9	13	9	22	6	7	26	3	15	20	12	14	26	11	15	25	4	13	65	8	5	27	19
ENSG00000288531	AL669831.7	2	12	1	10	2	12	3	6	0	6	1	8	2	15	1	4	0	2	0	16	0	9	0	13	2	6	0	1	5	2	9	14	1	0	6	1	1	5	3	1	2	1	2	12	3	0	17	1
ENSG00000230368	FAM41C	1	15	0	5	0	23	0	11	2	7	1	1	0	15	3	1	2	13	0	8	1	6	0	10	3	4	2	0	3	1	13	13	3	0	15	0	0	21	2	0	5	4	0	12	0	0	8	6
ENSG00000234711	TUBB8P11	0	15	0	2	0	18	0	11	0	6	1	9	0	45	0	0	1	10	0	7	0	3	0	14	1	4	0	0	2	0	5	20	0	0	22	4	3	17	0	0	1	0	1	22	1	0	7	9
ENSG00000283040	AL669831.5	0	13	1	2	0	12	0	9	0	4	0	7	0	11	0	0	0	4	0	10	0	4	0	17	0	2	0	0	5	0	8	11	0	0	21	0	0	27	0	0	7	0	0	10	0	0	8	4
ENSG00000272438	AL645608.6	0	7	1	1	2	3	0	2	0	13	0	10	0	5	1	0	1	0	0	9	0	1	0	0	0	0	0	0	1	0	1	4	0	0	9	0	0	7	1	0	0	0	0	2	0	0	3	2
ENSG00000230699	AL645608.2	1	42	0	14	2	14	2	35	0	8	13	27	1	20	4	4	0	8	0	14	0	16	4	37	3	8	3	0	2	28	5	25	1	0	25	3	3	34	1	1	7	0	2	26	4	1	25	24
ENSG00000241180	AL645608.4	0	10	1	3	1	5	1	14	0	1	0	0	0	6	0	0	2	0	0	3	1	1	0	7	0	3	1	0	0	1	2	7	0	0	7	1	1	8	1	2	2	0	0	11	0	1	13	4
ENSG00000223764	LINC02593	3	34	6	46	6	19	6	48	3	14	4	5	1	30	8	40	1	27	9	27	2	26	7	37	2	8	1	1	10	7	28	30	5	9	42	10	5	43	2	6	12	1	3	12	2	0	22	38
ENSG00000187634	SAMD11	32	48	54	68	29	45	15	37	20	28	25	27	22	53	14	75	20	49	14	38	8	53	22	42	19	49	16	24	33	36	28	34	13	24	39	34	10	54	27	12	23	23	34	35	16	18	33	34
ENSG00000188976	NOC2L	96	187	149	301	253	203	193	112	190	312	160	207	162	258	157	192	133	235	156	206	197	140	337	195	155	310	190	150	192	125	153	149	128	217	147	358	248	136	133	217	483	96	184	87	153	182	142	159
ENSG00000187961	KLHL17	13	21	20	40	12	33	18	30	13	33	16	33	17	41	20	24	16	23	27	28	28	15	17	20	12	10	16	10	19	22	16	29	15	36	30	22	11	21	14	16	34	12	20	15	16	8	20	29
ENSG00000187583	PLEKHN1	5	41	4	17	7	37	4	45	4	33	9	28	0	25	3	7	7	16	4	27	5	22	0	27	7	20	5	1	5	1	13	27	5	3	35	5	10	57	2	2	13	5	4	33	2	8	45	18
ENSG00000187642	PERM1	4	43	5	17	9	34	2	27	9	32	7	22	4	23	2	15	1	12	3	28	1	40	3	40	7	21	6	1	14	11	5	10	2	11	40	2	0	55	2	2	7	2	5	44	1	0	32	16
ENSG00000272512	AL645608.7	11	41	20	34	20	37	27	26	11	31	35	36	23	46	19	56	12	38	34	49	67	70	20	23	12	35	24	14	13	10	33	48	32	43	23	34	31	38	23	50	38	19	20	30	21	41	29	21
ENSG00000188290	HES4	9	51	36	73	48	42	46	24	32	47	32	54	41	76	38	78	29	60	40	35	49	43	37	21	25	38	74	45	52	27	39	37	43	67	22	43	44	24	53	54	72	41	29	25	34	43	26	28
ENSG00000187608	ISG15	4	23	6	35	3	14	6	16	6	18	0	10	6	25	4	26	9	34	9	17	6	32	3	15	3	23	4	3	15	7	9	11	3	13	29	5	37	15	1	3	17	3	5	15	10	12	12	10
ENSG00000231702	AL645608.3	0	1	0	1	0	1	1	5	0	4	1	0	0	3	0	1	0	2	0	1	1	0	0	1	0	3	0	0	0	0	1	0	0	0	5	1	1	0	0	0	0	0	0	1	1	1	2	7
ENSG00000224969	AL645608.1	0	1	0	1	0	2	0	4	0	0	0	1	0	4	0	0	0	2	0	2	0	2	0	3	0	3	0	2	0	0	0	0	0	0	3	0	0	8	0	0	2	0	0	3	0	0	2	3
ENSG00000188157	AGRN	239	165	449	491	628	333	498	170	352	369	308	516	411	396	414	312	358	421	476	293	527	312	493	105	342	206	649	527	529	428	480	467	306	638	194	683	631	213	406	503	435	384	493	167	412	446	127	405
ENSG00000242590	AL645608.5	3	5	15	16	12	14	25	4	9	15	7	16	16	14	18	8	17	5	10	13	13	6	19	1	10	4	17	27	13	11	25	10	4	32	6	27	29	9	13	14	18	8	21	9	20	17	8	7
ENSG00000217801	AL390719.1	4	26	1	8	2	19	8	40	3	10	5	15	4	11	4	2	6	4	2	24	4	3	11	42	7	4	13	6	4	11	13	15	5	4	38	6	7	38	4	13	15	6	6	13	0	3	16	24
ENSG00000273443	AL645608.8	2	13	2	1	3	11	2	12	2	3	1	5	0	12	1	2	1	5	1	9	0	11	0	14	1	10	0	0	3	0	1	12	0	0	14	1	1	6	2	3	0	0	1	15	0	0	12	10
ENSG00000237330	RNF223	1	8	3	9	0	21	0	9	1	7	1	7	0	17	1	3	1	2	0	13	0	9	1	12	0	5	0	0	4	0	3	9	1	1	14	0	0	10	2	1	4	1	3	10	2	0	12	4
ENSG00000131591	C1orf159	14	52	13	72	33	89	29	67	24	70	27	92	23	76	31	53	17	54	25	66	17	49	33	52	25	48	30	18	65	16	25	23	12	39	61	36	36	60	13	18	69	25	36	67	23	29	48	43
ENSG00000285812	AL390719.3	1	6	0	0	0	3	1	7	0	2	0	0	0	4	0	2	0	0	0	2	0	3	0	3	1	2	0	0	1	0	0	3	0	0	0	0	0	1	0	0	0	0	0	5	0	1	1	5
ENSG00000223823	LINC01342	5	11	9	10	12	25	15	17	18	26	12	42	10	17	9	4	13	10	5	11	8	14	10	7	3	13	10	12	8	14	12	12	2	16	7	24	20	7	8	27	24	3	11	4	9	10	20	7
ENSG00000207730	MIR200B	0	7	1	2	4	2	3	0	4	1	1	2	1	4	3	0	3	1	3	0	1	1	8	2	1	1	2	6	1	2	3	5	2	8	0	2	3	5	2	0	0	5	5	3	4	2	3	4
ENSG00000207607	MIR200A	3	0	4	3	5	7	6	0	3	7	8	0	3	2	5	0	2	0	5	1	1	4	3	2	4	2	7	2	2	6	3	11	3	6	5	2	1	3	1	4	4	0	1	2	3	3	0	13
ENSG00000198976	MIR429	0	1	4	0	4	0	4	1	4	4	2	1	1	1	8	6	2	0	9	2	2	0	2	1	1	1	2	1	0	2	3	3	4	7	2	2	2	2	0	6	0	1	1	0	5	6	0	8
ENSG00000272141	AL390719.2	6	5	21	17	26	17	22	26	14	18	7	8	17	22	18	7	11	8	37	12	27	13	25	9	29	5	35	26	15	8	26	14	13	32	4	30	25	9	12	27	13	18	24	2	19	17	5	27
ENSG00000205231	TTLL10-AS1	2	11	0	14	2	19	1	14	1	14	1	11	1	16	0	4	1	25	2	20	0	16	0	15	2	4	1	0	7	0	4	15	0	0	8	0	0	9	2	3	0	2	4	26	0	1	27	10
ENSG00000162571	TTLL10	8	41	13	16	12	41	8	57	9	12	2	23	8	40	4	14	7	8	11	30	5	25	4	36	5	9	7	5	5	11	7	25	3	6	41	9	14	34	6	10	6	2	23	36	10	11	40	31
ENSG00000186891	TNFRSF18	0	14	0	18	0	8	0	15	1	6	2	2	1	14	3	4	1	2	0	11	1	12	1	24	1	4	0	1	5	0	1	5	0	0	14	1	1	16	0	2	8	1	7	12	0	0	11	7
ENSG00000186827	TNFRSF4	1	8	1	10	0	15	2	12	3	3	2	10	0	23	0	11	2	14	1	15	1	15	3	7	4	20	0	0	4	1	6	10	2	2	20	1	1	7	2	2	19	1	1	25	1	0	24	13
ENSG00000078808	SDF4	123	200	258	520	421	312	256	116	251	355	198	279	311	330	313	359	236	414	309	277	395	327	439	121	195	313	354	211	295	273	253	285	175	375	140	606	370	131	134	226	386	151	235	133	373	338	131	284
ENSG00000176022	B3GALT6	41	74	37	140	69	88	50	54	51	45	48	73	50	66	47	83	25	67	48	79	72	68	76	44	42	68	68	34	61	37	51	32	36	55	34	108	49	52	33	33	107	39	51	51	71	50	40	66
ENSG00000184163	C1QTNF12	0	14	2	6	1	10	2	15	0	14	3	15	0	21	3	6	1	7	0	17	1	13	0	20	3	8	4	0	5	2	5	5	0	1	9	0	0	14	0	6	2	3	2	11	6	6	11	11
ENSG00000260179	AL162741.1	1	7	1	15	7	1	0	9	2	1	1	5	8	18	3	6	4	11	5	3	7	9	3	4	3	8	3	3	8	0	9	4	1	3	6	10	2	20	2	1	4	2	0	6	6	1	12	11
ENSG00000160087	UBE2J2	39	106	63	243	104	118	85	69	95	164	65	155	90	203	86	177	67	198	115	193	82	90	209	97	85	135	107	71	134	95	91	93	74	139	70	248	167	87	71	97	238	76	69	76	134	98	79	97
ENSG00000230415	LINC01786	1	6	5	15	12	6	4	12	3	7	2	4	8	9	1	12	4	10	2	19	7	5	7	7	1	4	8	3	2	10	8	4	8	2	13	4	3	8	0	3	2	7	5	2	7	8	11	6
ENSG00000162572	SCNN1D	8	44	17	61	10	45	26	33	8	19	12	32	24	56	12	52	15	40	23	51	11	43	27	39	25	39	4	14	34	16	22	26	9	29	48	50	18	22	8	14	23	8	25	32	29	12	37	34
ENSG00000131584	ACAP3	82	184	145	631	244	211	167	115	112	134	92	180	134	352	167	387	69	324	134	280	115	200	215	143	121	189	151	131	183	187	142	133	68	189	123	221	214	189	125	176	239	129	200	151	124	122	117	165
ENSG00000278073	MIR6726	0	3	0	1	0	0	0	3	0	0	0	2	0	2	1	2	0	0	0	0	1	0	1	0	0	1	0	0	0	0	0	0	0	0	1	3	0	3	0	1	1	0	2	4	1	0	0	4
ENSG00000169972	PUSL1	5	20	18	38	18	29	19	22	10	22	12	25	8	28	11	21	7	13	32	34	27	24	42	43	4	14	31	20	22	21	22	29	15	18	20	39	31	32	22	19	26	9	20	10	9	20	8	13
ENSG00000127054	INTS11	105	132	178	456	304	166	201	129	159	287	138	223	147	299	172	339	148	219	208	275	185	199	348	120	234	216	228	180	232	192	179	136	170	282	160	361	242	93	145	162	321	125	175	97	219	188	101	216
ENSG00000283712	MIR6727	0	1	0	0	1	3	2	2	1	8	3	0	0	7	0	0	1	1	1	2	1	0	4	0	2	0	1	0	0	0	2	1	2	3	1	0	0	1	0	0	1	5	1	1	4	0	0	5
ENSG00000240731	AL139287.1	1	3	6	14	7	5	4	4	7	10	3	3	1	7	8	10	3	5	10	6	5	6	16	4	12	8	9	7	13	3	5	1	3	5	9	12	4	2	5	5	5	3	1	1	11	2	3	8
ENSG00000224051	CPTP	16	32	39	77	47	34	22	40	29	37	24	77	50	140	34	38	32	94	38	57	39	60	64	22	35	42	63	25	55	24	29	41	31	53	31	67	41	41	21	23	36	15	22	25	44	29	18	43
ENSG00000169962	TAS1R3	5	23	3	7	5	18	8	16	4	15	3	42	2	20	1	10	4	11	3	23	1	17	5	17	4	12	6	1	19	2	10	10	2	1	11	3	0	16	7	12	13	4	3	7	3	8	22	19
ENSG00000107404	DVL1	131	98	156	296	243	156	181	96	161	286	169	281	189	209	212	250	179	203	237	226	201	143	332	70	239	135	214	185	191	160	150	170	167	242	63	426	260	101	174	201	268	127	196	85	232	235	54	157
ENSG00000284372	MIR6808	0	0	2	1	0	1	1	0	0	5	0	0	0	0	2	19	1	0	0	0	1	2	0	1	3	2	0	0	2	2	0	0	0	1	0	0	5	1	1	1	1	0	1	0	0	1	2	0
ENSG00000162576	MXRA8	14	87	16	474	40	99	28	55	16	86	16	77	16	158	32	273	11	444	31	262	35	123	41	97	18	119	20	18	203	24	51	50	17	53	55	28	18	59	14	13	145	15	51	112	46	21	103	21
ENSG00000175756	AURKAIP1	54	74	61	225	100	95	75	46	65	143	46	127	81	154	81	102	72	143	89	166	100	91	147	83	65	70	93	61	117	70	66	65	62	132	44	152	83	53	37	57	121	49	66	65	115	88	40	86
ENSG00000223663	NDUFB4P8	0	1	0	2	0	0	1	0	0	0	0	1	0	0	0	0	0	2	0	4	0	5	0	0	0	1	0	0	0	0	0	1	0	0	1	0	0	2	0	0	0	0	0	1	0	0	1	1
ENSG00000221978	CCNL2	148	308	269	1210	517	514	339	175	222	482	398	481	458	702	479	778	380	864	529	600	534	403	956	320	408	424	487	311	514	478	410	369	336	742	249	896	553	191	247	357	767	340	562	231	605	491	224	398
ENSG00000224870	MRPL20-AS1	15	35	17	50	33	24	28	19	28	49	20	17	32	29	27	29	15	22	24	40	40	41	46	40	10	14	25	32	20	17	19	27	17	21	49	65	32	34	14	20	37	8	24	9	40	25	14	33
ENSG00000242485	MRPL20	29	51	52	188	100	90	88	34	70	122	62	113	77	97	86	84	66	132	84	75	108	130	134	62	80	85	104	54	90	70	78	87	46	102	46	154	124	43	65	83	155	45	72	26	93	111	40	82
ENSG00000264293	RN7SL657P	10	6	14	23	17	6	12	8	15	19	15	33	14	8	8	16	11	15	16	5	23	8	20	8	9	11	10	9	6	11	10	9	10	6	6	22	13	4	12	16	25	9	15	5	14	16	7	14
ENSG00000272455	MRPL20-DT	0	17	6	19	8	6	4	16	3	3	4	3	3	22	1	5	4	4	1	14	4	6	15	12	5	3	3	6	4	9	7	5	3	2	4	12	0	7	2	4	9	3	5	14	9	2	12	4
ENSG00000235098	ANKRD65	9	14	29	62	44	52	14	18	8	28	11	35	12	33	22	39	17	36	32	56	20	28	53	58	17	10	7	14	29	16	20	21	10	18	23	22	19	28	7	22	26	25	53	16	26	8	26	28
ENSG00000225905	AL391244.1	2	3	2	8	1	8	0	3	1	5	4	10	3	3	0	3	1	2	10	5	5	8	2	10	2	0	2	0	1	2	1	2	3	5	5	0	0	3	0	1	1	0	3	7	0	1	6	3
ENSG00000205116	TMEM88B	2	1	2	2	2	27	1	1	0	3	4	0	1	9	1	0	0	2	0	9	1	13	1	6	1	5	1	0	18	6	2	2	3	1	8	1	0	21	2	3	8	0	0	49	0	0	5	0
ENSG00000225285	LINC01770	2	7	2	9	2	6	1	13	1	11	2	6	3	7	3	6	2	10	5	8	1	8	1	14	1	6	1	1	1	1	7	8	0	4	10	1	2	6	2	3	9	2	4	12	1	0	5	8
ENSG00000179403	VWA1	62	90	69	158	143	94	75	48	76	140	74	131	83	159	99	199	51	117	105	96	112	132	192	112	73	102	72	54	84	115	99	101	63	113	70	136	78	69	82	133	266	98	136	53	82	60	53	59
ENSG00000215915	ATAD3C	9	44	20	37	35	33	22	30	27	30	9	24	17	31	23	34	1	26	15	21	24	29	30	40	18	50	9	13	6	7	23	44	12	29	44	19	8	57	22	29	37	23	31	28	12	23	35	44
ENSG00000160072	ATAD3B	58	146	78	237	131	162	103	95	91	215	71	120	77	175	91	139	48	168	87	136	66	103	183	176	82	230	112	88	120	82	80	97	61	124	86	193	128	89	143	197	367	87	120	60	79	96	115	154
ENSG00000284740	AL645728.2	0	3	1	3	2	2	0	0	1	1	0	1	0	5	0	2	0	5	1	0	0	1	1	5	0	7	0	0	4	0	3	2	3	2	1	3	1	10	1	2	4	1	2	1	0	0	0	2
ENSG00000197785	ATAD3A	23	81	32	96	60	101	47	40	30	85	30	72	50	71	55	55	26	66	53	55	41	50	97	60	41	114	65	52	46	38	57	68	16	60	60	123	89	60	65	91	152	40	57	31	53	62	42	73
ENSG00000205090	TMEM240	5	9	13	23	9	13	5	6	6	7	3	12	1	19	6	10	9	20	11	24	5	17	6	16	5	19	5	9	14	15	9	3	5	4	19	22	2	13	4	7	8	7	11	17	6	2	8	11
ENSG00000160075	SSU72	64	225	115	677	257	286	206	137	178	411	190	357	232	400	245	348	174	488	279	439	251	292	404	209	221	229	251	168	291	190	208	250	148	372	170	660	341	176	161	246	476	131	227	156	306	247	147	245
ENSG00000215014	AL645728.1	2	17	1	11	5	11	0	16	1	11	6	6	3	28	7	9	3	7	2	20	6	27	4	25	0	12	3	3	2	2	12	16	0	7	24	4	7	21	4	9	7	4	2	8	9	4	17	17
ENSG00000274481	AL691432.3	0	4	0	1	2	0	0	6	4	0	0	0	0	7	1	0	0	1	0	3	0	3	0	2	1	1	0	0	0	0	0	1	0	0	5	0	0	0	0	0	0	0	1	3	0	0	0	1
ENSG00000228594	FNDC10	2	12	6	15	5	18	1	21	5	24	5	21	1	12	4	3	7	13	3	27	2	13	10	16	0	5	4	3	6	1	5	7	6	0	16	2	6	17	6	4	7	9	4	24	3	2	14	7
ENSG00000286989	AL691432.4	0	11	0	14	1	26	2	21	0	8	3	4	0	6	0	4	0	1	1	6	3	15	0	18	2	3	0	2	2	0	5	7	0	3	23	1	1	14	0	1	1	0	1	14	0	1	16	12
ENSG00000272106	AL691432.2	11	5	17	38	24	17	13	25	17	16	11	31	10	31	24	15	7	36	12	30	12	21	20	19	7	10	15	6	16	14	21	10	11	32	23	22	17	14	14	26	16	10	25	14	12	6	15	7
ENSG00000197530	MIB2	89	127	167	359	164	135	149	105	105	187	104	189	99	200	128	220	105	165	195	225	130	166	257	122	145	115	148	130	127	121	131	173	135	304	119	268	161	144	96	100	121	117	145	136	114	98	91	163
ENSG00000189409	MMP23B	2	9	4	9	3	14	1	4	2	4	0	11	6	9	3	10	0	5	1	7	0	4	2	4	1	5	1	2	4	5	3	5	1	1	6	1	0	21	5	5	4	1	1	8	3	1	13	3
ENSG00000248333	CDK11B	55	116	93	318	123	143	109	93	77	171	121	141	105	279	113	205	59	144	97	167	119	117	129	109	68	122	100	76	129	98	89	113	113	156	96	269	140	55	67	94	153	85	113	75	167	134	101	143
ENSG00000272004	FO704657.1	1	1	0	3	0	3	0	0	1	1	0	1	5	5	0	4	0	4	0	7	1	2	1	4	1	3	0	0	1	1	4	1	0	1	1	3	3	4	0	1	0	1	0	6	0	0	4	2
ENSG00000189339	SLC35E2B	69	143	112	333	199	168	142	129	74	113	166	190	164	366	178	262	136	300	226	259	248	214	325	104	103	74	109	52	109	179	160	165	119	278	146	287	176	102	68	100	139	79	104	71	248	213	90	177
ENSG00000269737	AL691432.1	0	2	0	5	1	4	0	14	2	2	0	4	0	15	1	1	0	4	0	11	2	9	1	11	5	2	1	1	3	4	7	3	0	0	12	6	0	9	1	0	4	2	0	6	1	1	18	11
ENSG00000215914	MMP23A	0	2	2	1	1	4	1	3	2	3	0	1	0	3	0	3	0	1	2	1	5	1	0	2	0	1	1	0	0	0	0	1	0	0	1	1	0	3	0	3	0	0	0	3	1	0	4	0
ENSG00000008128	CDK11A	21	65	57	261	38	70	100	131	51	121	88	120	75	197	78	162	57	133	116	122	92	120	138	59	40	80	82	57	79	41	37	31	96	139	50	111	83	27	52	73	154	67	98	51	144	112	73	114
ENSG00000268575	AL031282.2	27	65	76	288	61	93	113	143	68	133	113	156	103	218	112	199	69	132	137	161	121	163	170	71	54	76	117	84	125	61	64	49	112	181	89	129	96	33	65	87	159	79	106	51	192	180	69	138
ENSG00000227775	AL031282.1	1	10	0	8	2	10	3	10	1	8	3	14	2	34	6	6	2	3	2	16	2	28	3	18	2	8	3	4	13	0	5	12	2	6	33	12	3	18	2	2	3	5	2	22	4	2	37	31
ENSG00000215790	SLC35E2A	40	89	63	134	61	52	79	82	64	67	93	120	95	136	111	133	59	100	83	138	134	129	171	48	93	38	123	76	132	47	44	68	45	150	110	81	57	29	39	49	57	71	84	66	167	136	58	92
ENSG00000008130	NADK	53	170	89	452	161	207	146	121	130	282	134	198	88	300	126	205	84	290	104	301	109	188	257	262	113	278	177	105	325	112	125	108	86	144	135	271	195	121	122	175	470	73	119	94	150	157	128	191
ENSG00000078369	GNB1	116	512	144	1339	428	763	350	322	267	791	356	544	345	1049	395	900	248	1063	437	746	512	621	699	371	279	426	527	315	624	367	284	364	264	557	275	786	643	232	260	403	880	245	451	313	489	484	304	435
ENSG00000231050	AL109917.1	3	2	4	3	8	5	1	4	1	4	2	10	1	2	2	5	4	1	7	4	5	14	5	2	4	4	2	2	0	3	9	6	4	1	2	21	0	2	2	0	4	3	2	1	4	0	6	3
ENSG00000169885	CALML6	0	13	5	6	1	9	1	21	5	11	5	10	9	15	3	4	2	4	11	9	10	4	3	28	12	7	3	4	13	1	9	14	3	7	10	5	9	11	2	4	3	1	4	10	6	8	14	15
ENSG00000178821	TMEM52	46	12	99	13	125	79	105	15	102	91	82	120	151	12	157	46	146	6	166	25	178	65	235	22	91	29	220	128	63	119	69	92	99	207	26	292	161	31	60	72	42	67	93	12	197	160	12	147
ENSG00000142609	CFAP74	1	101	1	55	1	111	3	107	2	38	2	63	2	77	1	17	4	26	1	111	1	90	2	122	27	33	2	2	26	4	28	59	0	0	136	5	18	134	3	1	28	0	5	86	5	0	107	74
ENSG00000233542	AL391845.2	0	7	1	2	0	4	0	15	1	5	0	3	0	4	1	1	0	1	0	9	1	6	0	5	1	1	0	0	1	0	4	11	0	0	10	0	3	3	0	0	4	0	0	5	0	1	8	6
ENSG00000187730	GABRD	6	28	1	25	6	28	2	48	2	21	5	36	0	10	0	10	1	7	1	27	0	36	1	48	3	13	1	1	12	1	21	16	0	5	42	7	0	44	3	4	11	5	3	22	2	0	37	34
ENSG00000226969	AL391845.1	0	10	0	2	1	12	0	10	0	0	2	0	0	9	1	0	0	1	0	5	1	8	4	1	3	4	0	1	1	0	4	8	0	0	9	0	0	15	0	1	3	0	0	7	0	0	5	4
ENSG00000067606	PRKCZ	23	96	56	95	90	129	52	136	63	121	66	128	75	270	81	77	75	51	127	108	101	110	138	98	60	47	102	60	65	101	72	88	49	113	123	153	84	122	49	70	71	40	99	49	91	71	67	146
ENSG00000271806	AL590822.2	1	23	1	3	1	23	1	39	2	12	5	10	1	21	0	5	0	10	0	24	2	13	3	24	4	8	0	3	3	0	13	18	2	1	23	4	2	47	3	0	3	0	5	23	1	0	25	17
ENSG00000182873	PRKCZ-AS1	0	8	2	12	1	12	0	6	0	8	2	4	5	10	1	6	3	12	4	8	2	7	4	12	0	9	0	3	3	3	5	15	1	6	14	0	4	12	0	3	5	0	0	7	0	1	10	14
ENSG00000162585	FAAP20	22	120	64	203	89	118	41	104	59	74	56	85	33	130	63	98	38	129	62	180	60	81	88	99	44	72	55	46	86	56	60	94	40	85	95	57	57	113	45	48	109	28	55	66	45	40	74	83
ENSG00000234396	AL590822.1	0	6	0	7	0	3	1	3	0	0	6	3	0	5	0	2	3	2	2	1	1	3	0	4	2	2	0	0	2	1	0	0	1	1	6	0	1	1	0	1	1	0	1	1	0	0	4	1
ENSG00000157933	SKI	121	505	121	1289	263	551	191	162	117	478	127	413	149	912	198	990	105	1375	215	715	179	362	293	331	198	585	218	150	548	185	165	226	124	353	260	378	204	234	156	210	813	119	206	325	194	198	364	184
ENSG00000287356	AL590822.3	11	43	15	50	14	51	15	38	12	17	18	31	10	48	5	25	4	81	9	77	4	39	4	51	12	30	7	11	10	7	15	20	8	7	31	6	3	53	15	18	17	6	25	34	7	2	29	28
ENSG00000116151	MORN1	14	81	28	87	39	78	31	98	42	74	43	92	59	87	54	60	54	41	53	117	55	76	73	83	19	35	52	55	54	42	65	87	19	97	103	81	61	113	39	26	49	38	69	70	44	47	91	80
ENSG00000272161	AL589739.1	0	1	2	2	5	6	0	2	1	6	0	2	2	1	0	0	0	0	2	7	1	2	1	4	0	2	1	0	1	0	3	5	0	0	3	1	6	3	0	0	2	0	1	4	1	0	3	5
ENSG00000269896	AL513477.1	3	17	11	24	10	15	6	19	3	12	11	11	11	24	5	10	0	15	7	33	8	9	10	12	9	4	22	10	2	12	10	16	8	24	31	24	19	15	2	12	4	6	11	9	13	5	19	19
ENSG00000272420	AL513477.2	0	0	0	3	0	1	0	6	0	1	2	0	2	1	1	4	4	2	3	5	1	1	0	12	0	2	2	1	1	1	2	2	2	1	0	0	4	2	1	0	0	1	2	1	0	0	2	2
ENSG00000157916	RER1	54	146	93	399	174	259	144	78	92	235	157	230	154	256	161	229	140	232	240	288	237	178	286	96	118	116	232	144	200	208	175	186	131	245	92	459	239	99	106	135	299	146	188	81	261	263	93	194
ENSG00000157911	PEX10	22	39	35	111	46	71	32	46	59	75	48	53	47	82	40	63	45	81	69	76	48	56	111	61	45	54	57	34	71	44	42	47	36	88	70	105	82	82	37	37	64	37	43	50	56	43	63	79
ENSG00000149527	PLCH2	31	105	36	59	25	99	114	90	79	83	33	85	33	193	27	167	18	41	51	105	30	87	202	106	51	58	49	117	48	110	167	85	34	162	113	18	43	115	47	91	90	89	260	83	27	32	83	78
ENSG00000224387	AL139246.1	0	9	0	3	0	3	0	6	0	3	0	2	1	9	0	1	2	4	0	6	0	6	0	3	0	4	0	0	3	0	5	4	0	0	6	0	1	24	0	0	0	0	1	5	0	0	5	4
ENSG00000229393	AL139246.4	0	4	1	1	0	2	0	1	0	0	0	2	0	2	0	0	0	0	0	3	0	2	0	8	0	3	0	0	2	0	1	1	1	0	4	2	0	8	0	1	2	1	0	4	0	0	3	0
ENSG00000157881	PANK4	29	63	31	156	56	95	34	68	24	83	30	79	59	125	49	84	27	88	50	104	48	88	77	87	40	77	41	61	61	40	53	82	33	46	91	112	52	89	32	53	87	31	38	46	38	45	70	91
ENSG00000197921	HES5	1	3	1	2	0	7	2	6	0	1	3	5	1	13	1	8	0	11	1	11	2	5	1	3	1	9	1	1	4	3	1	0	0	0	5	1	0	2	2	1	7	2	0	6	1	0	7	5
ENSG00000272449	AL139246.5	2	18	7	7	13	13	4	13	1	7	4	4	2	8	4	13	5	13	7	19	9	19	9	16	8	8	4	1	4	9	7	7	3	6	15	2	2	15	2	4	13	2	2	9	2	3	15	8
ENSG00000238164	TNFRSF14-AS1	38	76	25	46	42	48	9	102	26	33	10	74	14	262	16	37	17	29	8	50	29	51	21	46	25	35	12	17	27	20	48	60	13	34	83	20	30	49	20	17	34	16	23	36	38	24	42	32
ENSG00000157873	TNFRSF14	28	211	57	634	102	151	41	122	34	246	50	164	47	526	79	208	67	235	97	254	85	202	92	59	94	97	81	43	89	69	119	85	52	87	170	89	46	86	23	54	148	53	70	91	99	104	92	112
ENSG00000225931	AL139246.2	0	12	1	20	7	23	0	8	2	6	0	14	1	28	1	11	0	5	0	11	0	10	0	19	1	5	0	2	5	2	9	7	0	6	12	4	1	13	1	2	2	0	6	5	1	0	13	4
ENSG00000228037	AL139246.3	1	9	0	3	0	4	0	7	0	1	1	1	0	11	0	1	0	9	1	7	1	17	0	4	0	2	0	0	1	0	0	2	1	1	6	5	0	5	1	0	0	2	1	8	1	0	2	5
ENSG00000157870	PRXL2B	18	40	14	46	42	36	14	32	8	28	20	19	17	53	18	25	7	44	14	36	21	24	25	21	20	23	28	12	14	11	30	28	16	18	31	46	23	25	14	23	35	16	26	33	25	18	35	22
ENSG00000142606	MMEL1	3	50	14	17	5	39	2	43	1	27	2	41	2	61	1	10	2	20	2	54	3	38	2	25	6	18	3	3	13	1	15	22	4	4	58	3	2	42	5	0	11	3	2	49	4	2	53	39
ENSG00000237058	MMEL1-AS1	0	1	0	1	0	0	0	2	0	2	0	0	0	5	0	0	1	1	0	10	0	2	0	3	0	0	0	0	3	1	3	3	0	0	3	0	2	7	0	0	0	0	0	12	0	0	5	2
ENSG00000215912	TTC34	27	73	17	44	22	62	20	58	13	38	23	96	20	67	24	48	24	52	23	73	7	78	18	57	10	48	22	17	36	16	35	46	12	24	58	14	13	71	6	13	31	7	30	36	13	14	47	47
ENSG00000285945	AC242022.2	0	4	0	1	0	2	0	1	0	2	0	0	0	10	0	0	0	0	0	2	0	2	0	6	2	0	0	0	4	0	1	7	1	0	7	0	0	8	0	0	0	0	0	6	0	0	4	6
ENSG00000283259	AC242022.1	1	6	0	1	0	12	0	8	0	0	0	6	0	8	0	0	0	2	2	4	0	6	0	13	0	5	0	0	3	0	4	3	0	1	6	0	0	5	0	0	0	0	0	2	1	0	13	7
ENSG00000233234	AL592464.2	0	15	0	3	0	5	0	8	0	0	0	0	0	4	0	1	0	3	1	4	0	5	1	10	2	2	0	0	6	0	1	4	0	2	10	0	0	9	0	0	1	0	0	9	0	0	11	6
ENSG00000287396	AL592464.3	0	2	0	1	0	3	0	3	0	0	0	1	0	1	0	0	0	1	0	1	0	1	0	0	0	2	0	0	0	0	3	2	0	0	3	1	0	2	0	0	1	0	0	1	0	0	3	4
ENSG00000231630	AL592464.1	0	4	0	1	0	1	0	5	0	0	0	0	1	3	0	0	0	2	0	1	0	0	0	1	1	5	0	0	0	1	0	0	0	0	3	0	0	0	0	0	0	0	0	2	0	0	2	2
ENSG00000284745	AL589702.1	0	19	0	11	0	10	0	15	0	3	1	6	0	14	0	2	1	10	0	11	0	10	0	18	3	6	0	0	6	1	11	18	3	0	32	3	0	21	1	4	6	0	0	13	0	2	19	19
ENSG00000169717	ACTRT2	0	11	1	1	5	18	1	12	1	4	0	6	3	8	0	3	0	4	2	12	1	12	0	20	4	1	0	0	1	4	3	3	2	0	15	0	1	27	1	1	8	1	1	19	0	2	11	13
ENSG00000177133	PRDM16-DT	39	27	72	33	115	71	39	75	22	46	91	86	74	128	73	123	67	62	145	60	154	84	119	48	70	13	85	70	48	93	121	88	60	110	65	119	90	63	48	92	129	51	66	42	104	81	29	119
ENSG00000142611	PRDM16	38	133	98	103	136	154	105	154	47	133	145	183	170	272	144	211	106	173	203	170	162	189	225	116	81	64	174	104	121	155	150	195	132	273	145	217	140	122	81	126	154	109	150	101	145	148	79	207
ENSG00000283572	MIR4251	0	2	1	0	3	1	1	0	0	15	2	0	4	0	0	1	1	0	2	0	0	0	2	0	6	0	0	1	0	0	2	1	0	0	0	0	0	2	0	0	6	1	0	0	5	0	0	0
ENSG00000226286	AL008733.1	0	2	0	0	0	3	0	1	0	0	0	0	0	1	0	0	0	4	0	0	0	1	1	2	0	0	0	0	0	0	4	4	0	0	6	0	1	9	0	0	1	1	0	0	1	0	1	4
ENSG00000279839	AL512383.1	11	27	6	6	25	23	15	41	11	23	22	18	10	30	21	12	4	11	18	33	25	9	20	15	8	14	28	10	9	14	17	28	8	11	24	24	25	18	26	27	22	9	23	28	16	15	15	27
ENSG00000272235	AL590438.1	2	22	4	9	4	20	3	32	2	28	4	34	2	22	2	8	0	17	5	16	1	7	13	13	7	18	1	1	5	112	15	21	2	11	22	3	4	38	2	5	4	2	1	26	1	4	26	30
ENSG00000287828	AL354743.2	3	6	0	6	0	9	0	2	1	2	1	3	1	6	0	0	0	2	0	10	2	2	1	17	1	11	3	4	3	1	2	8	0	0	6	4	0	13	1	0	3	0	0	5	0	1	6	5
ENSG00000286518	AL354743.1	2	19	0	4	1	17	0	13	0	4	2	4	0	18	0	6	1	15	4	15	0	9	1	19	2	8	0	0	0	0	2	11	3	0	30	3	3	13	2	1	5	1	0	12	0	0	14	9
ENSG00000130762	ARHGEF16	31	41	35	76	48	71	42	123	49	87	33	74	64	252	64	33	30	33	67	101	77	92	94	47	47	49	61	56	45	63	59	68	56	89	64	98	65	74	57	51	106	57	70	37	55	74	47	60
ENSG00000272088	AL512413.1	0	2	0	1	0	1	0	7	0	1	2	0	0	1	1	0	0	2	0	3	0	0	0	0	0	1	0	0	3	0	3	0	2	0	2	0	1	2	0	1	0	0	2	0	0	0	0	2
ENSG00000162591	MEGF6	64	300	76	523	117	224	61	90	43	119	66	184	70	313	90	316	80	403	98	127	110	147	80	142	108	197	95	70	228	66	70	119	60	149	216	99	67	156	25	31	81	60	86	125	84	74	124	130
ENSG00000207776	MIR551A	0	0	0	0	0	0	0	2	0	0	0	0	0	1	0	0	0	0	0	0	0	0	0	0	0	1	0	0	0	0	3	0	0	0	2	0	0	0	0	0	0	0	0	0	0	0	1	1
ENSG00000238260	AL513320.1	4	30	9	11	4	11	0	24	1	8	3	2	0	29	2	7	0	14	3	11	10	13	10	18	3	9	4	2	4	1	10	11	0	9	28	8	0	20	1	4	4	1	1	4	4	5	19	13
ENSG00000158109	TPRG1L	26	50	43	203	71	83	69	54	52	100	44	98	63	131	71	129	57	164	80	118	101	77	109	51	59	52	98	64	85	69	59	66	68	130	46	146	107	54	32	56	87	55	93	42	138	102	44	81
ENSG00000116213	WRAP73	22	62	40	108	59	60	30	75	34	69	38	95	55	111	58	63	24	70	54	90	76	50	95	71	36	30	51	31	57	43	58	49	42	50	78	97	72	61	35	30	49	35	62	52	57	68	46	75
ENSG00000078900	TP73	6	68	8	33	5	102	7	76	8	52	9	41	11	77	8	15	11	33	3	106	5	72	6	83	13	33	3	9	33	8	23	53	7	9	88	17	19	101	4	7	14	10	7	74	9	3	91	61
ENSG00000227589	AL136528.1	0	4	0	3	0	4	0	9	0	5	0	6	0	8	0	1	0	3	0	2	0	1	0	6	0	0	0	0	3	0	2	6	0	0	9	0	0	7	0	0	1	1	1	4	1	0	13	5
ENSG00000235131	TP73-AS2	0	1	1	3	0	2	0	1	0	0	0	3	0	4	0	1	0	4	0	3	0	1	0	6	0	2	0	0	1	0	0	4	0	0	6	0	0	15	0	0	0	0	1	2	0	0	5	7
ENSG00000227372	TP73-AS1	45	105	87	232	128	140	82	111	60	132	66	131	83	142	113	189	71	120	107	211	146	147	122	79	102	49	113	69	129	83	89	99	65	163	111	217	113	102	40	39	116	65	79	51	105	130	94	161
ENSG00000276189	AL136528.2	0	5	0	0	0	0	0	0	0	0	0	0	0	1	0	0	0	4	0	1	0	1	0	0	0	0	0	1	0	0	0	0	0	0	0	0	0	0	0	0	0	0	0	1	0	0	1	1
ENSG00000162592	CCDC27	1	48	3	17	0	60	5	75	0	15	0	32	0	56	1	12	0	19	0	61	1	33	1	32	15	29	3	0	9	0	23	16	3	1	77	3	4	41	1	1	10	0	0	54	0	2	69	40
ENSG00000235169	SMIM1	2	8	8	6	1	18	5	4	4	7	5	9	7	9	9	2	7	4	7	17	5	10	5	9	4	8	17	7	13	3	6	8	8	4	13	2	3	7	8	2	14	5	5	18	16	4	8	11
ENSG00000130764	LRRC47	78	89	105	239	189	119	124	66	124	181	103	180	128	161	127	176	135	151	140	166	129	134	257	92	137	135	155	129	154	89	119	138	94	174	93	350	178	85	95	111	159	63	121	66	166	199	62	169
ENSG00000266075	RN7SL574P	0	3	0	2	2	1	0	7	2	1	1	0	0	6	1	0	1	0	0	1	2	4	1	5	0	3	0	0	0	0	5	0	0	0	4	0	1	2	2	2	2	0	0	4	2	0	4	2
ENSG00000272153	AL365330.1	1	3	1	2	0	6	2	8	0	2	1	1	1	9	0	2	0	4	0	6	1	4	3	1	0	5	1	2	1	3	3	2	0	1	3	3	5	5	2	0	3	0	0	9	4	0	2	3
ENSG00000116198	CEP104	54	139	44	288	130	190	130	155	127	206	152	167	151	280	158	272	80	155	215	175	163	203	211	115	107	117	246	139	210	138	163	148	123	227	135	353	251	135	86	136	211	77	149	99	187	136	110	177
ENSG00000169598	DFFB	6	46	17	46	29	37	26	43	23	30	31	45	23	63	17	37	14	28	39	49	29	25	25	41	39	13	20	22	22	11	28	37	28	55	51	45	53	35	11	11	20	18	24	25	30	39	19	50
ENSG00000198912	C1orf174	15	27	14	55	35	31	29	28	13	26	42	42	37	55	39	59	30	49	34	46	45	36	39	25	25	20	30	38	25	31	47	53	29	49	39	36	34	47	17	20	31	11	34	21	40	42	19	51
ENSG00000236423	LINC01134	0	27	2	13	5	26	3	37	0	34	2	21	9	20	0	7	5	8	3	36	3	17	3	22	4	6	2	3	13	6	17	36	3	4	30	9	4	31	4	1	9	1	1	23	3	0	41	14
ENSG00000233304	LINC01346	5	38	5	20	2	31	3	39	1	21	6	24	2	64	1	12	1	25	1	50	2	30	6	57	7	17	0	3	10	3	14	25	4	3	65	3	5	62	5	7	13	1	6	39	0	3	72	13
ENSG00000226374	LINC01345	0	9	1	5	2	8	0	24	0	2	3	6	0	18	0	4	0	3	0	11	0	1	0	26	0	1	0	0	6	0	6	5	0	0	20	1	1	18	0	1	1	1	0	13	0	0	30	15
ENSG00000284668	LINC02780	3	20	0	3	1	15	1	21	1	5	0	5	0	17	0	3	0	2	2	16	0	9	0	22	0	6	0	0	3	1	9	6	1	0	19	1	1	14	0	0	2	0	3	12	1	1	23	14
ENSG00000284703	AL805961.1	0	16	0	3	0	26	0	30	1	5	1	8	0	22	0	5	1	10	0	24	0	13	2	20	0	11	2	1	12	2	8	17	0	0	22	1	3	15	1	0	3	0	1	21	3	0	13	21
ENSG00000229280	EEF1DP6	1	1	2	2	1	6	2	3	1	0	0	3	2	1	1	6	1	3	1	2	1	2	0	7	3	2	4	3	0	3	9	1	0	5	6	4	3	8	1	3	0	1	3	2	0	0	3	3
ENSG00000235054	LINC01777	0	13	0	2	1	21	0	19	0	5	0	7	1	14	0	3	0	7	0	15	0	11	0	12	1	3	0	0	3	0	9	8	0	0	24	1	2	24	0	1	3	0	1	13	0	0	34	32
ENSG00000284694	AL355602.1	0	14	0	8	0	15	0	20	1	7	0	14	0	19	0	0	0	3	0	16	0	14	0	30	2	4	0	0	1	0	9	9	0	1	21	0	1	24	0	0	0	0	0	18	0	0	19	13
ENSG00000227169	Z98747.1	0	4	0	1	0	5	0	3	0	1	0	0	0	3	0	0	0	0	0	2	0	0	0	3	0	0	0	0	0	0	1	0	0	0	4	0	0	4	0	0	0	0	0	2	0	0	5	2
ENSG00000232596	LINC01646	0	19	0	8	1	21	0	32	1	10	1	3	0	12	3	0	0	5	1	11	1	9	0	30	0	2	0	1	15	0	14	12	0	0	30	1	0	12	0	2	3	0	1	21	0	0	19	12
ENSG00000196581	AJAP1	13	78	32	68	10	104	12	90	62	79	26	157	12	85	37	60	32	54	43	129	40	79	25	79	17	56	13	16	30	19	63	69	10	18	88	164	133	109	42	50	62	20	37	88	60	58	126	90
ENSG00000287586	Z98886.1	0	22	0	5	1	18	2	28	0	1	0	13	0	11	1	2	1	12	0	10	2	13	0	20	7	11	0	0	3	0	11	17	0	1	28	4	2	20	0	2	0	0	0	12	0	2	16	6
ENSG00000284739	BX005132.1	0	9	0	7	0	16	0	16	0	4	0	10	0	10	0	3	2	7	0	2	0	5	2	8	3	10	0	0	8	0	4	3	0	0	9	0	0	17	0	0	4	0	0	11	0	0	11	7
ENSG00000284674	LINC02781	0	22	0	2	0	8	0	27	1	1	0	1	0	16	0	2	0	7	0	13	0	1	0	10	3	5	0	0	1	0	7	10	0	0	13	1	1	17	1	1	0	0	0	6	0	1	12	13
ENSG00000231510	LINC02782	0	0	1	2	0	5	0	2	0	0	0	0	0	2	0	0	0	0	0	2	0	0	0	7	0	1	0	0	0	0	4	3	0	0	2	0	0	3	0	0	2	0	0	4	0	0	4	2
ENSG00000284616	AL139823.1	1	8	0	1	0	7	0	8	0	0	0	0	0	2	0	2	0	3	0	7	0	7	0	3	0	0	0	0	0	0	4	1	0	0	4	0	0	8	0	0	1	0	0	7	0	0	6	4
ENSG00000284692	Z98259.3	4	9	4	3	3	10	1	16	5	13	7	26	4	7	3	2	5	7	6	2	0	4	14	12	7	2	4	1	0	1	10	14	0	1	13	31	22	12	3	0	5	3	5	4	8	3	10	8
ENSG00000284666	Z98259.2	1	5	1	2	0	7	0	5	2	0	0	0	0	4	0	6	2	5	0	2	0	2	1	6	0	2	0	1	2	0	1	0	0	0	7	2	2	7	0	1	0	0	3	0	2	0	5	3
ENSG00000260972	Z98259.1	0	9	0	3	0	10	0	22	0	7	1	10	0	14	0	3	0	8	0	14	1	5	0	13	2	6	0	0	3	0	9	11	0	0	15	3	0	13	1	0	1	0	0	9	0	0	16	13
ENSG00000283356	Z97988.2	0	1	0	0	0	1	0	6	0	0	0	0	0	1	0	0	0	1	0	1	0	0	0	1	2	2	0	0	0	0	0	0	0	0	1	0	0	1	0	0	0	0	1	0	0	0	1	0
ENSG00000236948	AL365255.1	0	9	0	5	0	10	0	25	0	6	0	5	0	15	0	9	1	4	0	10	0	15	0	17	1	6	0	0	2	0	9	7	0	0	15	1	0	24	0	0	7	0	0	8	0	0	12	7
ENSG00000264341	Z97988.1	0	0	0	0	0	0	0	0	0	0	0	0	0	0	0	0	0	0	0	0	0	0	0	2	0	0	0	0	0	0	2	0	0	0	1	0	0	1	0	0	0	0	0	0	0	0	0	0
ENSG00000264101	MIR4689	0	0	0	0	0	0	0	1	0	0	0	0	0	1	0	1	0	0	1	1	0	0	0	4	1	0	0	0	0	0	1	1	0	2	4	0	3	0	0	0	1	1	2	0	0	0	0	0
ENSG00000131697	NPHP4	43	116	59	161	127	172	57	127	65	96	40	85	62	164	65	113	49	189	64	141	57	121	107	176	34	128	72	49	80	64	69	113	39	119	159	121	64	228	38	77	201	66	73	128	59	69	148	159
ENSG00000069424	KCNAB2	13	265	16	264	38	185	10	175	11	84	20	187	13	322	12	90	9	180	22	225	32	182	17	163	25	82	32	11	90	30	51	120	16	37	216	33	15	205	8	21	139	22	48	167	21	38	206	108
ENSG00000116254	CHD5	13	132	8	65	35	109	8	160	5	66	7	73	3	120	23	61	5	74	14	103	2	54	11	107	7	56	8	6	38	11	42	118	3	18	156	20	6	167	8	10	29	13	8	113	10	5	120	90
ENSG00000285629	AL031847.1	40	71	95	396	334	265	216	61	147	354	211	214	173	179	195	269	135	155	194	241	270	194	468	55	143	133	256	169	197	201	190	171	155	299	99	494	286	91	98	126	196	105	197	59	383	332	61	204
ENSG00000116251	RPL22	72	132	127	578	477	412	313	97	238	534	299	352	282	322	321	423	222	269	319	362	381	299	688	143	250	221	381	242	344	287	265	294	246	490	148	783	496	125	155	214	362	171	294	99	585	484	115	320
ENSG00000226944	RNF207-AS1	1	1	2	5	1	8	1	10	1	6	0	2	2	0	2	1	0	0	0	2	4	1	1	7	0	0	0	5	1	5	3	6	0	4	6	1	9	0	1	1	4	2	2	4	1	0	2	6
ENSG00000158286	RNF207	53	56	69	136	71	87	58	82	70	95	42	136	88	120	104	102	88	101	110	93	96	64	112	48	61	34	126	92	78	48	85	76	82	124	86	201	130	88	56	55	81	67	78	61	67	111	56	91
ENSG00000116237	ICMT	21	61	49	256	77	137	94	56	74	187	86	78	86	151	85	188	54	228	74	141	139	96	163	90	81	84	150	90	208	101	116	116	83	138	79	223	158	81	61	68	141	82	107	71	166	162	49	130
ENSG00000225077	LINC00337	1	23	3	8	0	20	0	23	1	9	0	4	0	15	0	5	3	8	0	21	1	8	0	20	1	6	2	0	2	0	4	11	0	0	15	3	0	2	2	0	1	1	3	15	0	0	36	12
ENSG00000173673	HES3	0	5	0	0	0	17	0	5	0	0	0	1	0	4	0	0	0	4	0	6	0	1	0	9	0	2	0	2	7	0	2	0	0	0	3	0	0	5	2	2	2	2	0	2	0	0	3	5
ENSG00000158292	GPR153	16	65	10	184	10	59	13	45	9	65	11	26	8	77	19	87	8	98	11	91	8	77	10	61	13	102	10	5	55	5	15	27	11	16	37	24	24	47	8	7	47	10	17	61	14	6	42	16
ENSG00000097021	ACOT7	6	52	5	38	33	56	11	47	24	57	13	49	18	107	15	23	17	60	19	66	6	34	18	69	17	41	14	12	24	13	15	36	5	17	52	19	18	75	8	16	37	12	10	64	9	13	43	30
ENSG00000271746	AL031848.2	0	10	2	11	0	7	0	14	2	1	2	5	1	9	0	0	1	17	1	14	0	3	1	4	5	7	3	1	5	2	5	6	1	2	16	3	0	18	2	1	3	2	1	9	1	0	13	4
ENSG00000069812	HES2	6	26	7	21	5	38	4	32	3	39	1	29	1	30	3	7	0	8	0	29	2	22	2	40	2	20	2	6	15	2	12	18	5	1	44	5	3	32	2	2	3	0	3	23	6	2	26	16
ENSG00000187017	ESPN	16	51	23	31	12	53	4	89	12	42	5	67	6	157	0	20	3	35	1	52	1	39	6	69	15	76	3	8	23	6	22	42	4	5	53	9	2	62	8	9	23	10	6	39	5	1	56	54
ENSG00000265392	MIR4252	0	0	0	0	0	0	0	1	0	0	0	0	0	0	0	0	0	0	0	1	0	0	0	7	0	0	0	0	0	0	0	5	0	0	3	0	0	3	0	0	0	0	0	1	0	0	0	1
ENSG00000231868	AL031848.1	0	2	1	0	0	6	0	2	0	1	0	0	0	1	0	2	0	2	0	0	0	1	0	4	0	0	0	0	0	0	5	3	0	0	5	1	0	3	0	0	2	0	0	2	0	0	4	0
ENSG00000215788	TNFRSF25	22	118	36	173	28	73	18	59	11	59	33	104	16	210	18	86	11	142	19	118	18	118	31	48	32	43	25	17	58	30	27	53	29	37	89	27	10	67	22	18	54	21	35	65	21	19	68	54
ENSG00000171680	PLEKHG5	32	191	62	393	40	140	31	110	17	103	37	112	40	182	32	342	28	438	53	344	38	157	57	95	31	75	43	28	205	47	63	87	43	53	152	57	39	138	37	34	156	32	49	111	59	47	146	122
ENSG00000162408	NOL9	21	108	52	269	115	173	89	69	66	189	128	141	114	188	104	231	114	180	106	163	129	120	222	131	113	155	118	95	131	106	97	108	88	135	78	266	143	98	73	92	256	85	121	70	169	135	73	122
ENSG00000253022	RNU6-731P	0	0	0	0	0	0	0	0	0	0	0	1	1	0	0	1	0	0	0	0	0	0	2	0	0	0	1	0	0	0	0	2	0	0	0	0	0	0	0	0	0	0	0	0	0	0	0	0
ENSG00000229519	AL591866.1	0	4	0	0	0	0	0	2	0	2	0	0	1	1	0	2	0	0	2	1	0	0	0	2	0	1	1	1	0	0	6	2	2	1	2	0	0	0	1	0	1	0	0	1	0	3	2	1
ENSG00000173662	TAS1R1	0	9	0	6	0	21	1	15	0	7	0	6	0	7	1	1	0	11	0	15	0	5	0	30	0	4	0	0	4	1	3	10	1	1	11	0	0	11	1	0	4	0	2	10	0	0	17	10
ENSG00000204859	ZBTB48	34	53	37	143	86	102	65	60	38	75	38	99	58	100	56	91	46	58	62	89	65	57	94	49	69	58	77	47	61	45	68	58	28	66	56	113	84	46	46	42	79	50	65	30	72	50	45	94
ENSG00000162413	KLHL21	217	228	204	492	228	287	172	107	201	286	117	211	136	435	143	297	124	388	185	395	123	209	361	337	167	433	143	125	183	122	79	114	105	178	91	280	211	85	128	220	516	118	102	194	142	112	253	119
ENSG00000116273	PHF13	16	44	18	161	46	91	35	38	36	84	36	52	23	71	32	86	11	108	39	95	45	53	29	70	26	44	57	35	62	14	18	29	12	35	32	56	42	29	17	41	73	21	44	35	56	23	31	21
ENSG00000041988	THAP3	10	47	11	75	28	49	14	43	21	27	12	28	13	52	15	40	16	38	13	53	19	57	48	38	34	15	43	20	38	17	19	31	20	38	47	50	35	49	10	13	34	20	31	35	39	39	44	37
ENSG00000007923	DNAJC11	43	120	69	269	141	191	122	81	89	233	104	152	128	183	115	175	73	196	140	183	148	179	189	96	105	110	135	79	132	135	127	140	83	182	122	205	176	91	87	120	168	83	136	95	129	116	61	178
ENSG00000228750	LINC01672	0	15	3	4	0	16	0	19	0	9	1	4	0	14	0	2	0	4	0	14	0	5	1	9	3	3	0	1	3	0	5	6	0	0	12	1	0	18	1	0	1	1	0	17	0	1	10	3
ENSG00000284744	AL591163.1	0	18	0	0	0	3	0	5	0	0	0	2	0	8	0	2	0	3	0	3	0	1	0	2	0	2	0	0	0	0	0	5	0	0	8	0	0	7	0	0	0	0	0	3	0	0	9	3
ENSG00000237436	CAMTA1-DT	0	3	2	6	0	4	0	5	1	0	0	1	0	7	0	1	0	0	0	2	4	0	2	0	1	4	0	0	2	0	1	2	2	1	1	0	0	1	1	1	2	1	5	0	0	0	2	2
ENSG00000171735	CAMTA1	38	105	42	201	50	126	37	73	48	113	50	97	45	174	53	135	57	126	41	149	62	88	67	138	54	92	72	63	79	47	74	107	37	67	109	89	62	76	43	42	112	43	60	64	57	41	103	103
ENSG00000227950	AL590128.1	1	4	1	2	1	4	0	5	0	3	1	2	0	2	0	1	0	1	1	9	2	2	0	3	0	3	1	1	0	0	3	11	0	1	6	0	0	5	0	0	0	0	0	3	0	0	3	0
ENSG00000237365	AL512330.1	1	0	0	2	0	3	0	2	0	0	0	1	0	1	0	0	0	0	0	4	1	2	0	2	0	3	0	0	0	0	0	3	0	0	3	1	0	0	0	0	0	0	0	0	0	0	3	2
ENSG00000207056	RNU1-8P	4	15	6	29	14	27	7	5	12	14	19	17	18	17	13	19	10	16	12	13	15	10	12	6	19	17	12	8	14	8	14	5	9	9	7	28	12	5	11	15	12	13	17	18	19	31	9	6
ENSG00000237402	CAMTA1-IT1	0	4	0	12	0	7	0	7	1	3	0	3	0	3	0	2	0	1	0	4	0	1	0	6	1	2	0	0	4	0	4	2	2	1	9	0	2	8	0	0	1	0	2	3	0	0	7	6
ENSG00000237728	CAMTA1-AS2	1	10	0	1	0	10	0	9	0	2	0	0	0	8	0	0	0	2	0	4	0	4	0	15	0	3	0	0	3	0	1	6	0	0	16	0	0	15	0	0	2	0	0	10	0	0	14	15
ENSG00000225126	CAMTA1-AS1	0	1	0	1	0	4	0	8	0	2	0	5	0	1	0	0	0	1	0	4	0	2	0	2	0	0	0	0	4	0	0	3	0	0	3	0	0	5	0	0	2	0	0	8	0	0	4	0
ENSG00000270171	AL359881.3	0	10	0	2	0	12	0	25	0	1	1	5	0	9	0	1	0	1	0	7	0	10	0	15	0	1	0	0	1	0	7	9	1	0	12	1	0	20	0	0	2	1	0	9	0	2	17	15
ENSG00000270035	AL359881.2	0	0	0	1	0	3	2	2	0	0	0	1	0	3	0	1	0	3	0	1	1	2	1	0	0	1	0	2	0	0	0	0	0	0	3	0	4	5	0	0	2	1	0	2	3	0	4	5
ENSG00000269978	AL359881.1	0	0	0	0	0	1	1	0	0	0	0	0	1	3	0	1	0	0	0	0	0	0	0	0	1	0	0	0	2	0	0	1	0	0	2	0	0	1	0	0	0	0	0	0	0	0	0	1
ENSG00000049245	VAMP3	13	71	13	335	64	118	44	43	48	140	63	131	43	166	47	208	50	265	81	228	95	136	111	70	31	80	68	70	107	61	56	40	53	81	36	122	77	44	27	48	168	31	38	42	69	58	68	46
ENSG00000269925	Z98884.2	0	1	0	8	0	5	0	0	0	2	0	0	0	1	1	1	0	0	2	0	0	1	4	0	2	0	4	3	3	2	4	3	1	2	0	2	2	2	1	0	0	0	0	0	1	1	1	0
ENSG00000049246	PER3	122	179	103	589	334	432	204	157	360	639	511	378	817	541	581	690	439	705	621	674	1036	672	470	142	142	99	687	480	509	474	362	419	70	216	89	1081	623	223	73	126	204	153	314	149	683	618	156	434
ENSG00000236266	Z98884.1	2	6	2	4	2	7	4	5	6	7	5	7	6	6	1	8	5	3	10	11	14	7	5	11	4	2	8	4	4	5	8	6	0	2	13	3	5	2	1	0	7	0	0	9	5	2	3	9
ENSG00000049247	UTS2	0	5	0	8	0	11	0	5	0	3	0	3	1	6	0	2	0	1	0	1	0	10	0	17	0	1	0	0	2	5	4	4	0	0	10	0	0	8	0	0	0	0	0	11	1	0	11	6
ENSG00000049249	TNFRSF9	2	32	1	17	2	34	3	32	3	7	0	16	0	40	0	6	0	10	0	26	2	27	0	29	3	18	0	0	8	2	12	12	2	0	34	3	0	37	3	4	11	0	0	26	2	2	30	19
ENSG00000270330	AL009183.1	0	3	1	2	0	6	0	11	2	0	0	0	0	7	0	2	0	0	0	8	0	2	0	13	1	0	0	0	0	0	0	0	0	0	7	0	0	4	0	0	3	0	0	5	0	2	6	7
ENSG00000116288	PARK7	27	91	48	377	142	203	135	42	113	289	126	236	165	190	144	200	106	208	200	291	228	168	361	121	103	98	146	125	205	132	125	171	84	249	71	370	233	70	73	146	231	98	143	72	235	234	65	128
ENSG00000200344	Y_RNA	0	0	0	0	0	0	1	0	0	0	0	0	0	1	0	1	0	0	0	0	0	0	0	3	0	0	0	1	0	1	1	3	0	0	3	0	0	0	0	1	0	0	0	1	0	0	0	0
ENSG00000284747	AL034417.4	1	16	2	12	9	21	1	33	1	16	4	26	7	15	1	8	3	12	11	16	4	9	7	15	0	5	5	4	8	16	13	24	2	4	19	9	9	25	0	4	10	0	6	19	4	2	20	11
ENSG00000284716	AL034417.3	8	12	9	16	40	19	12	11	23	28	26	29	12	26	7	8	60	4	45	22	16	11	50	21	8	10	33	12	11	135	37	43	4	11	6	23	22	10	11	18	13	12	16	15	27	30	4	31
ENSG00000116285	ERRFI1	1282	562	339	938	4273	5216	1445	317	1889	4302	3303	3260	1605	776	580	800	3186	844	2262	536	2177	687	8260	1217	6271	2206	3903	2465	2696	3703	4109	4042	2079	4771	460	3795	4249	1007	1099	2262	2520	1464	2855	594	3734	4673	1032	3383
ENSG00000238290	AL034417.2	101	42	13	42	160	111	11	56	82	128	137	83	26	35	2	14	33	42	26	50	27	54	49	40	141	63	48	58	35	65	115	79	52	18	48	86	68	44	15	36	72	16	16	53	68	86	65	95
ENSG00000232848	AL034417.1	0	8	1	2	0	2	5	7	3	1	2	1	3	7	5	1	1	3	0	0	3	2	1	16	1	1	0	1	2	4	6	10	0	3	4	4	4	8	2	3	0	3	2	3	1	0	14	3
ENSG00000229305	AL358876.1	0	5	0	2	1	9	0	3	2	0	1	0	0	4	1	0	1	1	3	5	0	1	1	3	6	1	1	0	1	3	2	2	3	2	6	3	0	14	0	1	1	1	0	5	1	1	6	12
ENSG00000227634	LINC01714	0	9	0	5	1	15	0	10	1	1	0	2	0	9	2	1	0	4	1	11	0	10	0	8	1	0	0	1	3	0	5	2	0	1	17	0	0	7	0	1	0	0	0	7	2	0	15	8
ENSG00000200975	RNU1-7P	48	20	46	39	50	22	23	21	55	8	13	16	5	23	3	16	4	18	0	4	3	10	6	10	8	96	5	13	6	4	10	5	5	2	5	3	2	0	14	13	36	12	21	17	6	11	11	7
ENSG00000233645	AL358876.2	0	7	0	0	0	5	0	18	0	1	0	10	0	0	0	1	0	3	0	1	0	4	0	6	0	1	0	0	2	0	6	1	0	0	10	1	0	6	0	0	1	0	0	1	0	0	6	2
ENSG00000251977	RNU6-991P	0	0	0	0	0	0	0	0	1	0	1	1	0	1	0	0	0	0	0	0	0	1	1	1	0	0	0	0	0	0	0	0	0	0	0	0	0	0	0	0	0	0	1	0	0	0	0	0
ENSG00000162426	SLC45A1	2	20	6	30	10	23	0	35	1	9	9	15	2	32	3	20	1	17	2	46	0	20	7	31	2	12	9	3	9	7	10	34	4	3	45	3	2	27	4	1	10	2	13	45	1	4	28	30
ENSG00000252254	AL356072.1	0	0	0	1	0	0	0	3	0	0	0	0	0	1	0	0	0	0	0	0	0	3	1	1	0	0	1	0	0	0	0	0	0	1	3	0	0	1	0	0	0	0	0	1	0	0	0	0
ENSG00000142599	RERE	276	636	398	2385	983	1169	556	382	457	975	547	832	666	1220	573	1173	631	2016	817	1491	759	872	1115	570	562	681	859	606	1084	633	618	695	526	1077	513	1256	835	419	364	427	794	444	734	434	893	748	482	885
ENSG00000232912	RERE-AS1	0	18	1	11	4	6	3	13	3	4	1	3	2	15	0	4	1	24	2	12	2	10	7	10	3	1	3	0	10	1	4	8	3	2	15	7	3	6	1	0	4	0	0	3	1	3	13	12
ENSG00000221083	AL096855.1	2	3	3	11	8	4	3	5	4	3	6	4	3	11	1	4	5	4	3	3	8	7	5	2	3	1	4	4	1	2	14	7	2	2	5	2	2	5	4	2	3	6	4	1	3	8	3	2
ENSG00000270282	AL096855.2	0	0	0	2	0	4	0	4	0	2	1	1	0	3	0	0	0	4	0	0	2	1	0	13	1	1	0	0	0	0	3	1	0	0	7	3	0	5	0	0	0	0	0	0	1	0	1	3
ENSG00000234619	RPL7P11	0	1	0	3	1	4	0	8	0	1	4	0	1	0	1	2	2	1	3	1	1	2	0	0	3	0	4	2	0	1	2	0	0	0	3	3	2	2	2	0	1	0	3	2	2	1	1	3
ENSG00000224315	RPL7P7	1	13	0	13	15	4	5	5	4	8	4	13	5	10	6	12	6	11	11	9	10	10	13	5	6	5	7	5	4	6	5	9	5	4	16	9	7	4	5	11	7	3	10	7	9	11	4	3
ENSG00000222511	Y_RNA	0	0	0	2	0	0	0	0	0	1	1	0	0	3	0	1	0	0	0	0	2	2	0	1	0	0	0	0	0	0	0	0	2	2	1	0	0	0	1	0	0	0	1	0	0	1	1	1
ENSG00000226545	AL357552.1	0	5	0	3	0	0	0	6	1	2	0	0	0	3	1	1	0	2	0	3	0	3	0	4	2	0	0	0	1	0	2	2	2	0	4	0	0	5	0	0	0	0	1	0	0	0	5	6
ENSG00000228423	AL357552.2	1	2	0	20	4	5	2	5	2	6	10	4	3	10	5	12	4	5	7	10	8	12	11	4	5	3	7	2	2	3	2	2	3	13	7	12	11	4	3	1	2	4	3	5	10	12	1	3
ENSG00000229716	RPL23AP19	0	3	0	0	0	2	0	3	0	1	0	1	1	6	0	0	0	0	0	0	0	0	0	3	0	4	0	0	0	0	0	1	0	1	6	0	0	2	0	1	2	0	0	0	0	0	2	1
ENSG00000074800	ENO1	71	427	91	834	237	543	183	189	160	1275	130	310	186	821	172	478	124	716	191	556	262	299	367	560	127	861	230	182	516	215	190	217	124	303	199	391	363	156	162	336	1322	124	228	272	266	219	428	221
ENSG00000274258	MIR6728	0	1	0	7	3	4	0	2	0	11	0	1	1	5	0	3	0	4	0	2	0	6	0	2	0	4	3	0	5	0	0	0	0	6	1	0	2	2	1	1	6	2	0	0	1	1	2	1
ENSG00000230679	ENO1-AS1	0	1	3	3	0	2	1	0	0	0	0	5	1	4	0	1	1	0	1	2	0	4	0	10	2	3	0	0	1	2	2	3	0	0	3	0	0	8	2	1	4	0	1	6	1	3	1	2
ENSG00000201725	RNU6-304P	0	1	0	1	0	0	0	4	0	7	1	0	0	2	0	0	0	1	0	8	0	1	0	3	1	5	0	0	0	0	1	0	0	0	1	0	0	1	0	0	0	0	0	4	0	0	5	0
ENSG00000238249	HMGN2P17	0	5	0	5	1	7	0	7	0	0	1	0	1	2	0	2	1	1	0	3	0	2	0	9	0	5	0	1	2	0	1	6	0	1	5	0	0	6	1	0	1	1	0	6	0	0	13	2
ENSG00000232208	AL139415.1	1	5	1	5	2	11	0	16	2	1	0	0	1	2	1	2	2	5	1	1	0	4	0	6	0	1	0	2	0	1	0	5	0	0	10	1	1	1	0	1	1	0	1	0	0	0	1	4
ENSG00000232663	AL139415.2	0	3	0	0	0	2	0	4	0	0	0	1	0	4	1	0	0	1	0	1	0	0	0	4	0	1	0	0	1	0	2	0	0	0	0	1	0	2	0	0	0	0	0	1	0	0	1	0
ENSG00000131686	CA6	1	26	2	6	0	17	0	31	0	12	0	14	1	15	0	4	0	8	0	7	0	6	0	21	2	0	0	1	2	0	12	10	0	0	27	0	3	31	0	1	3	1	0	18	0	2	25	8
ENSG00000265141	RN7SL451P	5	1	12	3	8	8	7	1	12	13	7	5	5	2	6	5	5	3	5	1	3	4	2	4	5	2	2	4	3	2	5	5	10	7	5	9	11	14	4	4	6	5	12	0	9	5	1	14
ENSG00000197241	SLC2A7	0	18	0	2	0	23	1	21	1	4	0	9	0	18	1	1	0	5	0	8	1	21	0	14	4	5	0	1	4	0	2	10	0	0	23	1	0	16	0	0	1	1	1	4	0	1	38	14
ENSG00000142583	SLC2A5	1	71	1	68	2	68	3	102	9	29	4	30	1	454	2	26	4	21	1	82	0	89	3	109	5	36	3	1	14	10	24	45	3	6	63	4	5	53	1	4	106	1	10	53	0	1	46	32
ENSG00000252404	AL158048.1	0	2	1	3	9	6	3	3	1	1	3	2	0	1	1	1	1	0	2	5	0	4	6	1	3	6	4	0	1	0	1	7	1	0	1	1	0	5	0	1	1	1	1	2	1	3	1	2
ENSG00000180758	GPR157	10	42	22	48	48	74	23	46	20	125	29	38	40	67	33	54	24	83	49	55	68	58	52	50	61	40	52	24	52	26	39	65	21	61	50	80	69	46	21	26	62	20	27	39	52	44	39	56
ENSG00000228526	MIR34AHG	9	94	39	89	35	83	20	71	18	50	15	63	10	70	29	88	43	48	19	62	34	52	159	95	20	39	36	15	43	21	43	73	19	30	109	102	37	78	9	10	67	25	26	44	47	63	56	65
ENSG00000284357	MIR34A	0	1	0	2	0	6	0	3	0	0	0	0	0	1	0	0	0	0	3	1	0	0	2	4	0	1	3	0	0	0	7	6	0	3	5	6	0	3	0	1	1	0	0	3	2	1	3	14
ENSG00000234546	LNCTAM34A	9	26	13	16	3	29	6	18	10	15	3	34	8	19	11	17	10	6	2	27	12	16	23	14	6	16	8	3	7	8	17	16	6	8	20	6	11	22	6	4	13	9	7	12	5	4	27	13
ENSG00000049239	H6PD	146	221	200	1066	351	483	210	153	218	310	297	405	317	580	278	620	262	868	303	679	251	378	450	241	304	379	266	219	480	281	230	324	190	336	194	483	375	192	157	152	567	213	321	217	260	283	222	289
ENSG00000171621	SPSB1	33	215	36	377	122	290	103	168	113	335	104	135	56	534	55	231	42	391	23	195	37	98	145	217	118	575	107	94	223	72	55	70	12	67	50	157	148	67	43	229	611	22	72	91	100	99	356	104
ENSG00000284652	BX323043.1	0	15	0	3	0	11	1	15	0	3	3	4	0	11	0	1	0	6	0	10	0	8	0	19	1	2	0	0	0	0	8	9	0	1	15	2	0	12	0	0	1	0	0	8	1	2	9	4
ENSG00000284693	LINC02606	0	15	2	17	0	23	0	18	2	16	2	8	1	20	1	5	1	16	7	17	0	7	6	28	4	8	5	3	10	1	5	13	1	3	26	10	1	19	1	2	4	5	0	40	1	1	25	9
ENSG00000252956	RNA5SP40	2	1	7	0	3	0	1	5	3	0	1	1	0	2	2	0	0	0	1	1	0	0	3	3	5	1	0	0	1	0	2	8	2	1	4	0	0	2	1	2	2	2	0	0	0	0	0	7
ENSG00000235263	AL928921.1	0	3	0	1	0	3	0	6	2	1	0	0	0	3	0	0	0	0	0	4	0	2	0	13	1	3	0	0	3	0	1	4	0	0	4	0	0	2	0	0	0	0	0	1	0	1	1	1
ENSG00000171612	SLC25A33	3	32	13	130	19	56	18	36	17	52	12	11	11	66	16	49	8	103	22	88	16	45	46	47	11	80	22	8	68	18	17	25	4	19	22	33	26	30	14	32	68	8	11	27	10	16	34	23
ENSG00000231181	AL954705.1	2	0	0	10	8	5	3	6	3	2	3	1	2	2	2	9	1	15	1	9	0	1	4	1	5	5	1	0	6	2	3	5	0	4	3	1	6	6	3	2	5	2	4	0	1	3	7	5
ENSG00000188807	TMEM201	30	88	40	120	58	114	31	94	35	62	30	48	44	87	40	63	27	105	48	122	35	64	38	91	23	104	49	41	55	33	42	63	21	45	50	72	49	57	43	35	110	38	58	71	32	44	65	53
ENSG00000171608	PIK3CD	14	215	14	184	37	85	19	110	33	92	17	151	22	338	47	104	33	114	26	227	31	180	40	153	24	81	36	25	56	27	34	78	40	68	190	31	31	81	12	27	80	23	37	81	26	20	97	76
ENSG00000179840	PIK3CD-AS1	1	29	0	7	2	17	0	18	0	11	0	9	1	20	0	3	0	4	0	6	0	15	2	12	7	12	0	0	8	0	10	10	1	0	30	1	0	12	2	0	1	0	0	16	0	0	9	13
ENSG00000233268	AL691449.1	0	2	0	1	0	1	0	3	0	0	0	0	0	4	0	0	0	1	0	4	0	2	0	3	1	0	0	0	4	1	2	2	0	0	1	0	0	5	0	0	0	0	0	5	0	0	2	0
ENSG00000231789	PIK3CD-AS2	1	8	4	4	2	12	2	3	5	10	4	5	2	4	4	5	1	0	3	11	5	7	7	6	7	1	4	2	3	9	7	6	9	12	9	7	4	6	2	4	6	4	2	11	9	7	9	13
ENSG00000171603	CLSTN1	268	266	307	719	854	567	476	197	415	527	543	640	556	449	634	698	461	566	694	440	732	401	933	174	475	253	644	445	469	592	461	460	406	818	271	1131	770	206	247	367	441	308	530	133	892	719	142	562
ENSG00000271264	MZT1P1	0	0	0	0	0	0	0	1	0	0	0	0	0	2	0	0	0	1	0	0	0	1	0	1	0	0	0	0	0	0	0	0	0	0	0	0	0	0	0	0	0	0	0	0	0	0	2	0
ENSG00000280113	AL357140.3	0	6	0	0	3	13	0	5	0	13	2	1	0	15	3	5	0	0	0	11	2	4	1	5	0	7	1	1	1	8	8	6	0	0	18	1	1	15	0	1	0	0	0	2	5	1	6	12
ENSG00000178585	CTNNBIP1	24	44	35	151	118	93	52	38	67	88	83	84	71	64	75	52	55	135	87	161	132	96	133	34	42	32	91	81	80	57	48	65	46	86	54	158	96	57	37	55	55	53	67	60	77	106	24	91
ENSG00000223989	AL357140.1	0	3	0	3	1	3	0	4	0	1	3	1	0	4	0	0	1	1	0	6	1	3	0	7	0	0	0	0	0	0	2	7	0	0	2	2	1	2	0	1	0	0	2	0	0	2	4	0
ENSG00000285701	AL357140.4	0	7	0	8	1	7	0	20	0	12	0	5	1	10	1	1	1	1	1	10	0	3	3	16	0	2	5	1	8	1	5	6	1	3	13	0	1	14	0	0	1	0	0	8	1	0	6	6
ENSG00000162441	LZIC	24	74	43	145	87	103	63	66	64	101	80	67	91	146	82	133	39	122	75	130	129	99	157	56	62	47	79	71	70	71	67	65	62	138	58	173	106	30	63	66	82	55	83	46	126	93	50	94
ENSG00000228150	AL357140.2	0	1	0	5	4	1	0	6	0	6	0	0	0	4	2	1	0	1	3	9	0	3	0	6	0	2	1	1	2	1	3	4	0	3	7	0	3	6	0	2	1	0	0	3	1	0	3	0
ENSG00000173614	NMNAT1	9	35	13	63	22	29	23	60	27	27	15	20	33	58	27	35	25	44	29	81	52	48	64	45	20	16	29	17	51	30	32	38	11	47	41	63	37	28	3	22	23	14	14	25	32	36	18	37
ENSG00000202415	RN7SKP269	5	2	2	9	9	6	4	4	7	3	3	0	3	7	4	5	1	7	11	7	1	5	5	8	4	8	3	5	7	1	1	4	2	4	8	7	4	3	4	2	3	2	8	13	3	9	5	2
ENSG00000283611	TMEM274P	0	1	0	0	0	3	0	3	0	3	0	6	0	3	0	0	0	3	0	5	0	3	0	2	0	1	1	0	1	0	2	3	0	0	5	0	3	8	0	0	1	0	0	2	0	0	3	2
ENSG00000265521	MIR5697	1	2	0	1	1	0	1	2	0	1	0	0	0	5	0	1	0	0	1	2	2	0	0	0	0	0	0	3	0	0	0	5	0	1	0	3	0	0	1	0	0	0	0	0	0	0	0	2
ENSG00000241326	AL603962.1	4	0	0	7	6	1	2	7	2	9	5	3	6	3	1	7	3	9	5	7	10	11	7	1	0	1	5	1	4	3	3	4	0	9	2	7	8	1	1	2	1	1	1	3	4	3	1	2
ENSG00000162444	RBP7	0	15	3	221	6	37	0	29	1	64	7	5	9	31	5	25	5	75	3	133	1	35	2	32	0	49	4	0	47	5	3	11	6	18	23	5	2	27	1	0	35	9	5	36	7	8	37	3
ENSG00000130939	UBE4B	55	151	158	641	334	327	230	142	176	491	346	361	302	293	394	377	248	380	290	431	337	286	589	156	257	107	305	221	309	329	238	279	335	662	203	597	426	172	85	127	199	194	302	171	431	334	109	323
ENSG00000224340	AL590639.1	1	0	0	1	0	1	2	2	2	0	0	0	0	4	0	0	0	0	1	2	0	1	0	2	0	0	0	0	0	0	1	0	0	0	0	0	1	4	0	0	0	0	0	2	0	0	4	1
ENSG00000233623	PGAM1P11	1	3	0	8	4	4	2	11	1	16	0	0	2	7	3	4	1	8	5	9	4	6	2	13	3	2	4	0	2	2	4	3	6	5	6	3	2	23	0	2	3	1	3	8	11	12	6	12
ENSG00000201746	RNU6-828P	0	1	0	4	1	4	1	0	0	2	0	0	1	4	2	5	2	1	4	10	1	4	3	1	5	1	3	2	1	2	2	2	0	2	4	0	2	1	0	1	0	0	3	2	1	1	4	7
ENSG00000054523	KIF1B	119	318	132	1147	535	691	412	252	230	676	372	401	437	751	491	735	253	863	416	582	443	385	632	349	376	346	494	334	523	380	330	369	291	621	244	766	546	276	244	378	812	224	388	216	492	474	300	479
ENSG00000264881	AL358013.1	0	1	0	0	0	0	0	1	1	1	0	0	0	1	0	1	1	1	2	0	0	0	1	0	2	0	0	0	0	0	3	0	0	0	0	0	0	2	0	0	0	0	0	0	0	0	1	0
ENSG00000199562	RNU6-37P	3	52	4	162	18	71	23	25	34	50	49	42	44	83	50	110	31	66	51	27	58	44	51	17	43	29	42	42	46	35	18	20	26	61	22	96	42	19	34	48	63	40	67	19	64	58	41	34
ENSG00000264501	RN7SL731P	2	9	0	26	7	12	3	1	1	6	2	3	3	9	9	5	3	12	2	13	1	1	6	7	5	11	10	3	3	4	6	3	1	8	6	1	4	4	2	3	24	1	4	5	6	0	13	11
ENSG00000284735	AL139424.3	1	18	0	5	2	16	1	23	1	4	2	9	0	18	0	6	0	9	3	16	3	22	4	26	2	7	2	1	5	1	11	13	1	1	26	3	1	15	0	0	3	0	3	15	0	2	22	12
ENSG00000284642	AL139424.2	3	11	7	17	3	10	2	18	2	5	2	6	3	16	1	14	1	10	8	11	4	12	4	8	4	8	2	4	7	5	6	7	1	0	10	5	5	9	0	3	5	0	4	4	4	2	15	8
ENSG00000142657	PGD	15	136	27	578	59	194	77	135	36	241	62	119	48	341	51	240	42	586	62	480	51	155	101	280	37	232	55	46	354	41	65	114	47	88	70	131	123	110	43	71	425	38	54	154	83	86	134	74
ENSG00000271989	AL139424.1	0	3	0	0	0	5	1	2	1	0	1	5	1	1	0	1	0	3	0	4	0	2	0	5	0	3	0	0	5	2	0	4	0	0	2	1	0	5	0	1	1	0	0	10	0	0	4	4
ENSG00000251503	CENPS-CORT	8	16	17	20	15	25	9	11	9	22	18	19	16	21	14	15	9	22	18	15	22	21	31	22	16	15	19	7	17	26	16	24	11	14	11	57	29	11	19	11	5	16	8	18	25	21	13	30
ENSG00000175279	CENPS	8	13	18	19	15	26	11	10	9	22	18	16	16	21	15	13	8	22	17	11	24	21	33	24	11	7	18	8	17	23	18	25	11	14	7	55	30	11	17	10	4	16	9	18	23	22	8	31
ENSG00000241563	CORT	0	5	0	7	3	10	0	11	1	1	0	5	0	5	0	1	0	1	1	14	0	5	4	9	6	3	3	0	6	5	4	2	0	2	18	10	0	6	1	1	0	1	1	6	4	5	13	10
ENSG00000160049	DFFA	25	100	49	290	120	141	65	92	76	169	136	131	119	202	99	188	91	177	171	195	184	146	187	101	120	99	107	72	159	98	95	118	71	170	104	238	187	92	73	90	197	81	97	113	135	137	91	120
ENSG00000203469	AL354956.1	0	2	0	2	2	1	0	1	0	0	1	0	0	0	0	1	0	0	0	5	0	2	1	1	0	0	0	1	0	0	1	0	0	3	3	1	1	2	0	1	0	0	0	1	1	1	2	3
ENSG00000142655	PEX14	10	73	35	187	56	63	44	68	28	99	36	51	35	133	41	66	40	97	50	114	48	77	56	78	40	49	39	33	67	46	62	41	24	59	85	70	47	80	18	32	66	20	38	85	56	25	50	68
ENSG00000287727	AL139423.2	1	24	2	12	0	12	4	24	2	17	0	16	0	26	0	1	0	4	1	17	0	18	2	31	4	11	2	0	7	4	5	11	2	0	20	3	4	15	1	2	6	5	2	14	1	2	5	20
ENSG00000243267	RN7SL614P	13	2	19	16	18	5	7	2	21	8	16	5	9	2	7	7	8	2	11	10	16	15	8	3	8	8	22	7	3	4	4	9	6	6	10	13	13	5	5	9	6	19	9	6	15	17	10	8
ENSG00000130940	CASZ1	64	133	75	150	163	207	111	189	102	248	106	237	86	436	170	185	84	184	167	209	121	129	257	127	91	108	189	147	126	136	150	229	134	214	179	251	188	146	69	127	142	88	111	107	120	100	126	207
ENSG00000272078	AL139423.1	29	47	20	38	19	54	13	76	54	24	34	39	9	58	5	18	7	59	21	57	8	52	19	65	15	35	23	18	5	21	25	42	16	12	61	20	16	82	27	18	14	25	24	42	15	5	69	60
ENSG00000225158	HSPE1P24	0	0	0	0	0	0	0	0	0	1	0	1	0	3	0	0	0	0	0	0	0	0	0	0	0	0	0	0	0	0	0	3	0	0	2	0	0	2	0	0	1	0	0	2	0	0	2	0
ENSG00000175262	C1orf127	4	44	8	20	41	56	36	46	12	19	12	30	2	62	14	57	3	34	18	38	6	27	106	113	11	12	19	37	18	20	40	30	2	18	33	35	13	31	8	28	19	27	50	43	13	5	42	35
ENSG00000215785	CFL1P6	0	3	1	3	0	3	0	4	0	1	0	0	0	6	0	2	0	5	1	2	0	2	4	6	0	3	0	0	2	0	4	1	0	2	8	1	0	10	0	0	0	2	0	5	0	0	3	1
ENSG00000120948	TARDBP	32	162	62	561	158	310	160	91	133	318	201	273	195	373	236	424	160	319	262	274	290	220	357	118	140	156	239	171	250	202	181	226	152	331	133	493	342	133	75	179	398	117	195	97	269	247	113	229
ENSG00000277726	AL109811.3	18	102	25	305	86	163	78	44	64	205	113	155	113	215	133	236	96	188	148	164	131	134	221	43	72	82	132	85	156	123	101	144	90	187	71	250	167	76	40	97	218	67	99	45	165	124	49	127
ENSG00000009724	MASP2	1	32	2	10	1	21	1	41	0	9	3	13	0	31	0	9	0	10	1	22	1	49	3	23	2	16	0	2	6	0	15	19	0	0	33	3	0	21	1	4	6	3	2	26	0	0	25	18
ENSG00000271895	AL109811.2	2	5	2	30	5	12	2	7	5	11	2	13	7	12	7	15	11	12	12	14	5	7	17	1	3	1	5	5	8	6	3	9	4	8	5	19	3	2	2	6	16	7	9	9	15	10	5	3
ENSG00000116649	SRM	45	73	106	107	156	101	152	41	163	220	121	195	167	88	162	119	96	111	180	81	215	94	371	104	143	231	270	160	142	123	96	124	131	225	65	511	294	45	125	130	237	75	143	36	279	223	56	156
ENSG00000171824	EXOSC10	41	135	36	345	168	191	89	88	74	213	102	147	123	321	128	267	130	222	122	258	137	161	251	121	94	75	160	99	185	127	150	157	103	195	168	223	175	127	80	94	215	76	138	98	143	143	95	171
ENSG00000226849	AL109811.1	0	13	0	23	0	11	1	14	0	13	6	12	4	19	0	8	1	7	2	15	4	5	0	23	1	7	2	2	7	4	12	10	0	3	18	13	4	5	4	0	2	0	3	4	7	6	18	9
ENSG00000230337	EXOSC10-AS1	0	1	0	1	0	4	0	3	0	7	0	6	0	15	0	0	1	3	0	2	0	1	2	1	0	5	0	0	1	0	3	1	0	0	0	1	0	3	0	0	2	0	0	0	0	0	1	3
ENSG00000198793	MTOR	51	226	76	557	197	314	189	159	121	343	170	276	229	468	204	366	104	412	217	305	238	272	376	232	160	222	243	161	320	233	201	257	129	295	232	358	352	221	83	173	366	134	240	197	264	213	184	241
ENSG00000225602	MTOR-AS1	0	4	0	2	3	3	1	7	2	0	0	1	0	2	0	2	0	3	1	7	3	2	0	2	0	1	0	0	4	2	1	7	0	0	2	0	0	4	0	0	0	0	0	1	0	0	12	3
ENSG00000253086	RNU6-537P	2	2	0	9	0	5	3	4	22	0	5	3	3	3	1	7	3	3	2	0	3	5	3	2	3	1	1	5	1	3	0	0	2	3	1	8	1	1	9	1	4	3	6	2	3	5	4	0
ENSG00000171819	ANGPTL7	0	26	3	38	1	13	1	18	2	14	2	3	0	16	0	40	1	22	1	24	0	11	0	24	0	8	0	3	19	0	6	11	1	3	26	1	1	41	0	1	49	2	5	11	0	0	21	20
ENSG00000207451	RNU6-291P	1	1	0	1	0	0	0	2	0	0	0	0	0	0	0	0	0	0	1	0	0	0	0	0	0	4	0	0	0	0	0	0	0	0	1	1	0	0	0	1	0	1	0	0	0	0	0	0
ENSG00000238173	RPL39P6	0	1	0	1	0	2	0	1	0	0	0	0	0	2	0	0	0	0	0	3	0	3	0	2	0	0	0	0	1	0	1	0	0	0	5	0	0	0	0	0	1	0	0	0	0	0	2	0
ENSG00000120942	UBIAD1	8	72	3	65	51	58	32	47	23	64	41	55	37	85	39	55	24	61	56	59	46	50	84	44	51	55	45	24	63	22	40	68	27	46	48	98	72	48	29	50	101	21	49	34	41	35	46	73
ENSG00000238199	UBE2V2P3	0	1	0	2	0	5	0	2	1	0	0	5	0	2	0	1	0	0	0	6	0	0	1	0	0	1	0	0	0	0	1	3	1	0	1	1	0	0	1	0	0	0	0	1	0	0	0	1
ENSG00000284646	AL031291.1	0	6	0	0	0	10	0	7	0	3	0	2	0	5	0	1	0	3	0	10	0	1	0	19	0	3	0	0	5	0	3	5	0	0	11	0	0	22	0	0	0	0	0	3	0	0	3	13
ENSG00000224338	MTCYBP45	0	0	0	1	0	2	0	2	1	2	0	1	0	1	0	2	0	0	0	2	0	0	0	2	0	1	0	0	1	0	2	3	0	0	1	0	0	0	0	0	1	0	0	1	0	0	0	2
ENSG00000204624	DISP3	5	55	4	26	6	56	5	49	5	17	3	30	1	39	5	22	5	35	7	45	3	43	14	58	8	12	4	4	14	14	31	38	1	9	45	8	5	63	8	3	12	5	21	38	3	4	53	29
ENSG00000285833	AL590989.1	0	14	0	3	1	15	0	8	1	8	1	3	0	12	0	1	0	1	0	10	0	11	0	26	1	5	1	0	1	2	6	7	0	0	15	2	1	18	0	1	3	1	0	21	0	0	19	7
ENSG00000235643	LINC01647	0	13	0	0	0	12	0	16	1	2	0	0	0	5	0	1	0	5	0	2	0	12	0	9	1	0	0	0	0	0	7	10	0	0	17	0	0	18	0	0	2	0	0	11	0	0	7	14
ENSG00000284708	AL031731.1	0	15	0	8	0	9	0	26	0	2	3	3	0	11	0	0	0	5	1	5	0	8	0	10	1	4	0	0	6	0	5	22	0	0	14	2	1	7	1	0	1	3	0	19	1	0	14	6
ENSG00000116661	FBXO2	73	40	159	15	162	108	118	62	107	97	85	149	135	51	172	81	101	27	146	35	202	94	212	23	99	42	198	106	95	136	107	100	116	159	67	254	166	65	71	44	78	69	114	22	163	155	42	116
ENSG00000132879	FBXO44	20	48	54	91	51	59	52	54	34	47	46	62	65	73	55	50	65	46	72	45	77	58	92	36	49	18	95	43	47	38	53	69	63	92	59	99	59	46	27	25	37	30	47	40	53	62	31	58
ENSG00000116663	FBXO6	2	9	8	23	6	18	8	22	10	18	10	18	14	20	10	20	8	20	15	12	24	16	27	13	13	8	20	10	12	5	13	10	13	11	17	30	25	19	3	12	17	5	8	14	21	24	12	13
ENSG00000116670	MAD2L2	11	26	16	47	35	56	19	51	28	75	25	25	26	43	14	44	16	47	41	23	36	24	37	33	25	57	25	14	42	12	31	45	27	32	34	69	18	28	17	25	56	14	23	43	55	28	39	51
ENSG00000162490	DRAXIN	1	57	1	17	1	42	0	79	3	14	0	14	0	57	0	5	0	10	1	40	1	19	2	50	15	11	7	1	11	3	22	27	3	1	47	4	1	46	3	0	5	0	2	26	0	3	35	25
ENSG00000177674	AGTRAP	19	24	29	34	26	38	30	20	12	33	22	42	15	46	24	42	16	41	27	62	47	50	28	55	31	39	32	25	34	20	23	29	13	28	25	41	50	20	16	15	39	25	20	31	37	31	19	26
ENSG00000215910	C1orf167	12	57	11	26	4	60	5	63	11	25	8	30	2	41	12	7	4	27	5	64	1	38	0	58	14	37	7	7	13	10	21	39	3	5	83	7	9	67	9	13	29	8	14	47	3	6	44	49
ENSG00000177553	C1orf167-AS1	0	17	0	10	0	6	1	16	0	1	1	6	0	14	0	2	0	5	0	15	0	3	0	4	3	5	0	0	0	0	2	8	0	0	16	1	0	7	0	0	0	0	0	8	0	0	13	7
ENSG00000177000	MTHFR	45	280	83	705	150	387	98	182	80	148	83	167	118	388	117	479	63	457	158	352	131	231	172	180	111	218	138	74	195	97	108	161	83	170	210	207	120	177	91	112	409	98	173	174	113	100	144	134
ENSG00000011021	CLCN6	27	160	35	316	111	157	29	110	57	143	70	110	61	212	87	179	49	195	105	199	85	146	123	114	66	74	70	65	114	70	83	142	54	111	120	127	80	91	33	43	181	28	89	60	91	77	96	97
ENSG00000276470	AL021155.2	0	3	1	3	0	2	0	2	0	0	0	0	0	1	0	3	1	0	0	5	0	0	0	1	0	0	2	0	1	5	1	2	0	2	0	1	0	2	0	0	3	0	1	1	1	0	1	0
ENSG00000278852	AL021155.3	0	3	0	1	0	2	0	2	0	1	0	2	1	5	2	2	0	1	0	1	1	0	0	0	0	1	0	1	0	2	2	0	1	0	0	1	1	1	0	1	2	3	0	2	0	4	2	1
ENSG00000175206	NPPA	0	12	3	7	1	18	1	18	0	3	1	5	0	10	1	0	0	3	0	4	0	1	0	7	0	5	0	0	3	0	3	16	0	0	20	1	0	25	0	3	4	0	0	14	0	0	10	10
ENSG00000275915	AL021155.1	0	2	0	0	0	0	0	0	0	2	0	0	0	0	3	2	0	2	2	1	1	0	0	2	0	1	0	0	3	0	0	6	1	0	3	0	0	0	0	0	2	0	0	0	1	0	0	1
ENSG00000120937	NPPB	0	9	0	1	1	8	0	8	1	2	0	5	0	4	0	0	0	1	1	4	0	5	0	9	1	4	0	0	0	1	1	5	0	0	5	0	2	10	1	1	0	0	0	5	0	0	2	4
ENSG00000224904	SBF1P2	2	15	0	2	0	12	1	26	3	6	2	8	0	15	1	3	4	13	0	13	2	14	2	13	3	3	3	0	10	2	8	14	0	0	27	4	0	19	0	0	4	0	4	21	0	0	17	12
ENSG00000285646	AL021155.4	170	165	189	768	261	224	192	80	279	365	183	147	79	251	91	267	48	106	70	112	125	150	161	65	97	231	131	138	121	112	87	63	112	141	93	154	123	90	139	173	259	126	192	111	132	269	110	75
ENSG00000199347	RNU5E-1	114	124	138	723	230	195	158	45	224	357	95	113	70	190	75	246	37	74	60	74	118	113	147	37	83	207	119	128	109	74	58	53	97	130	68	147	116	75	118	138	233	92	156	88	124	259	74	51
ENSG00000201801	RNU5E-4P	55	44	42	157	107	64	61	24	82	34	44	38	47	69	46	95	35	60	43	42	47	57	55	8	39	91	29	39	30	52	40	31	43	42	15	71	57	13	50	60	94	68	85	27	73	71	26	34
ENSG00000116685	KIAA2013	41	56	57	90	108	91	71	52	71	107	57	77	85	199	58	83	59	109	121	116	83	60	179	58	84	51	90	76	80	88	70	74	62	126	52	198	111	60	53	57	116	44	70	27	98	125	32	82
ENSG00000083444	PLOD1	44	126	81	310	133	157	123	107	103	198	103	155	118	245	115	234	85	224	144	330	112	116	185	177	106	128	149	115	202	132	91	115	84	157	127	279	169	114	64	80	153	64	84	90	139	123	121	156
ENSG00000287384	AL096840.3	0	4	0	2	0	7	1	5	0	2	1	1	0	1	0	2	1	1	0	6	0	0	0	14	0	2	0	1	1	0	3	4	0	0	13	0	0	7	0	0	1	0	0	3	0	0	7	4
ENSG00000116688	MFN2	48	257	108	641	180	323	163	211	108	333	152	243	139	593	134	353	80	473	152	413	158	205	255	283	120	255	154	101	315	128	123	187	113	204	151	369	222	173	131	162	369	120	190	184	162	166	165	169
ENSG00000270914	AL096840.2	0	3	0	3	0	1	0	4	0	0	0	1	0	0	0	0	0	3	0	0	0	3	0	1	0	0	0	0	0	0	0	1	0	0	2	0	0	0	0	0	0	0	0	0	0	0	3	0
ENSG00000116691	MIIP	13	70	22	109	27	40	17	27	27	51	16	74	12	63	22	46	23	57	19	110	19	36	33	31	30	32	26	16	44	13	14	31	16	27	37	59	30	37	16	41	166	12	23	65	18	13	51	32
ENSG00000202461	AL096840.1	0	1	0	1	1	0	0	0	0	0	1	0	0	4	0	0	0	0	0	1	0	0	0	0	0	0	0	0	0	0	0	1	0	0	0	1	0	0	0	0	0	0	0	0	0	0	0	3
ENSG00000276869	MIR6729	0	0	0	2	0	0	2	0	0	2	0	0	0	2	0	1	0	0	0	3	0	0	0	0	0	0	1	0	1	0	0	5	0	0	1	4	0	3	0	0	1	0	0	1	0	0	1	0
ENSG00000243539	RN7SL649P	0	2	2	0	2	1	2	7	2	1	1	0	1	1	0	2	1	0	0	1	0	0	1	4	2	1	2	4	0	0	0	1	1	1	1	1	0	0	1	2	0	1	0	0	0	2	0	3
ENSG00000120949	TNFRSF8	6	76	7	46	11	70	7	67	5	26	5	26	2	68	1	16	4	32	5	55	0	46	12	73	14	46	2	6	34	5	33	37	1	4	64	9	0	55	4	5	40	3	10	48	2	2	78	45
ENSG00000201135	RNU6-777P	0	0	0	0	0	1	0	0	0	1	0	1	0	3	0	1	0	2	0	0	0	0	0	0	0	1	0	0	0	0	0	1	0	0	0	0	0	0	1	0	0	0	1	1	0	0	1	1
ENSG00000227875	RPL23AP89	2	6	0	2	0	1	0	6	0	3	0	0	0	11	0	0	0	5	0	0	0	3	0	9	0	0	0	0	2	0	3	1	0	0	2	0	0	0	0	0	1	0	0	1	1	0	7	3
ENSG00000285604	AL357835.1	1	12	0	13	0	10	0	15	0	5	1	2	0	15	0	2	0	6	0	9	0	9	0	8	0	4	1	0	5	0	3	15	0	0	20	0	0	18	0	1	1	0	0	20	0	0	16	11
ENSG00000283789	MIR7846	0	16	0	7	0	1	0	0	0	2	0	1	0	9	0	4	1	9	0	19	0	3	0	6	3	8	0	0	2	0	2	2	0	5	3	0	0	0	1	0	13	0	1	3	0	0	2	1
ENSG00000028137	TNFRSF1B	14	251	6	386	33	125	17	86	16	63	11	169	5	255	41	191	4	322	24	300	31	173	9	142	18	265	10	9	136	14	37	44	14	35	106	19	9	47	19	45	516	15	28	127	18	16	166	23
ENSG00000263676	MIR4632	0	5	0	0	1	0	0	1	0	1	0	0	0	0	4	4	0	0	1	0	0	1	0	4	0	6	0	0	0	0	0	0	0	0	0	0	0	1	0	0	9	0	0	3	0	0	0	0
ENSG00000225196	RPL10P17	0	1	0	1	0	1	0	1	0	2	0	0	0	1	0	0	0	1	0	0	0	3	0	0	0	0	0	0	0	0	0	0	0	0	1	1	0	0	0	0	0	0	0	1	0	4	2	0
ENSG00000252969	SNORA70	0	0	0	0	0	0	0	0	0	0	0	0	0	0	0	0	0	0	0	0	0	0	0	0	0	0	0	0	0	0	0	0	0	0	0	0	0	0	0	0	0	0	0	0	1	0	0	0
ENSG00000048707	VPS13D	181	699	227	1978	694	1046	487	351	343	852	496	831	582	1288	665	1469	446	1415	618	1002	700	795	1006	581	450	554	720	465	881	614	506	569	405	847	536	1181	750	467	290	443	1522	375	585	378	771	730	462	701
ENSG00000239149	SNORA59A	0	0	0	3	2	4	2	1	7	3	5	7	5	5	13	5	2	2	7	6	4	1	12	0	2	1	9	4	1	3	1	5	3	8	2	20	4	6	0	2	1	0	4	0	9	6	1	5
ENSG00000229484	LINC02766	0	7	2	9	2	6	1	5	0	4	0	1	0	5	0	4	2	2	0	3	0	3	2	5	0	1	0	0	0	0	3	3	0	1	6	3	0	1	0	2	1	0	0	0	0	1	5	5
ENSG00000162496	DHRS3	117	112	182	1456	274	219	188	144	197	312	299	232	232	388	253	725	199	545	312	941	292	376	435	247	138	264	309	211	555	205	134	191	181	398	114	431	292	144	66	67	471	147	179	162	391	228	168	238
ENSG00000221340	RNU6ATAC18P	1	1	1	14	3	3	1	0	1	0	0	1	1	1	2	5	0	0	2	7	0	8	2	2	0	1	3	0	3	3	0	1	2	3	0	2	1	0	0	1	6	0	0	0	0	0	2	4
ENSG00000276830	MIR6730	0	1	0	8	1	0	0	0	0	4	2	0	0	3	0	3	1	2	1	3	1	0	1	2	0	0	0	2	0	3	3	3	0	7	1	2	0	0	0	1	2	0	1	1	2	0	0	1
ENSG00000272482	AC254633.1	0	5	0	56	0	5	0	3	1	10	0	1	1	9	3	17	0	10	1	25	0	13	4	12	0	16	2	0	13	5	2	0	1	0	3	2	0	4	0	2	25	0	0	3	1	2	1	1
ENSG00000204518	AADACL4	0	10	0	5	1	14	0	20	2	5	0	9	0	20	0	1	0	5	0	18	0	12	0	13	2	5	0	2	5	0	9	12	0	0	18	0	0	25	0	0	3	1	0	13	0	0	14	9
ENSG00000226166	AC244670.1	0	2	0	0	0	0	0	1	0	1	0	0	0	1	0	0	0	0	0	1	0	0	0	1	0	0	0	0	0	0	0	2	0	0	0	0	0	0	0	0	0	0	1	0	0	0	1	0
ENSG00000188984	AADACL3	0	13	0	2	1	8	0	29	0	3	0	7	1	10	0	0	0	12	0	16	0	15	1	32	2	4	0	0	11	1	8	13	0	1	22	0	0	25	1	0	0	0	0	10	0	0	19	14
ENSG00000157330	C1orf158	0	19	0	16	0	39	1	37	0	19	1	5	0	28	1	7	0	25	0	15	0	13	3	56	1	14	1	2	5	1	6	13	0	0	36	1	2	50	0	1	4	0	2	25	0	0	29	25
ENSG00000116726	PRAMEF12	0	17	1	6	1	25	0	29	0	12	0	3	0	27	0	2	0	6	0	16	1	14	0	19	3	7	0	0	8	1	8	15	0	0	33	0	0	38	1	0	5	0	1	27	1	0	31	13
ENSG00000116721	PRAMEF1	0	9	0	2	0	11	0	18	0	0	0	0	0	5	0	1	0	1	0	3	0	4	0	22	1	3	0	0	3	0	5	16	0	0	29	0	0	12	0	0	3	0	0	7	0	0	13	13
ENSG00000228338	LINC01784	0	1	0	1	0	9	0	4	0	0	0	3	0	2	0	0	0	0	0	2	0	0	0	0	0	0	1	0	0	0	1	0	0	0	5	0	0	0	0	0	0	0	0	0	0	0	0	2
ENSG00000239810	PRAMEF11	0	5	0	0	0	4	0	7	0	1	0	0	0	4	0	0	0	1	0	7	0	4	0	7	0	0	0	0	2	0	2	3	0	0	15	0	1	6	0	0	1	1	0	6	0	0	6	5
ENSG00000231103	PRAMEF30P	0	6	0	3	0	7	0	5	0	0	0	0	0	12	0	0	0	1	0	8	0	4	0	23	0	2	0	0	0	0	1	4	0	0	12	0	0	9	0	0	4	0	1	8	0	0	9	13
ENSG00000179172	HNRNPCL1	4	13	4	20	11	13	6	16	4	10	1	2	1	11	1	11	0	5	1	11	3	3	5	9	0	9	3	1	7	2	7	4	2	2	3	1	3	5	4	7	11	1	2	8	7	7	8	5
ENSG00000120952	PRAMEF2	0	5	0	2	0	2	0	13	0	2	0	0	0	5	0	0	0	0	0	3	0	11	0	6	2	3	0	0	1	0	0	3	0	0	10	1	0	11	0	0	1	0	0	6	0	0	9	8
ENSG00000243073	PRAMEF4	0	8	0	3	0	10	0	5	0	2	0	0	0	5	0	1	0	0	0	3	0	4	0	13	0	3	0	1	1	0	1	5	0	0	15	0	2	22	0	0	0	1	0	12	0	0	7	5
ENSG00000187545	PRAMEF10	0	5	0	2	0	11	0	9	0	0	0	5	0	3	0	3	1	3	0	3	0	5	0	3	2	3	0	0	0	0	4	9	0	0	5	0	0	9	0	0	0	0	0	9	0	0	4	7
ENSG00000204510	PRAMEF7	0	2	0	4	0	0	0	3	0	1	0	1	0	7	0	1	0	0	0	0	0	0	0	1	0	0	0	0	4	0	0	2	0	0	5	0	0	4	0	0	2	0	0	4	0	0	2	2
ENSG00000207434	RNU6-1072P	0	0	0	0	0	0	0	0	0	0	0	0	0	0	0	0	0	0	0	0	0	0	0	0	0	0	0	0	0	0	0	0	0	0	0	0	0	0	0	0	0	0	0	0	0	0	0	0
ENSG00000234064	PRAMEF29P	0	0	0	0	2	0	0	1	0	0	0	0	0	1	0	0	0	0	0	1	0	0	0	0	0	0	0	0	0	0	1	0	0	0	0	0	0	0	0	0	0	0	0	0	0	0	0	0
ENSG00000232423	PRAMEF6	0	1	0	0	0	2	0	2	0	1	0	0	0	0	0	0	0	0	0	2	0	5	0	3	0	0	0	0	0	0	1	3	0	0	3	0	0	1	0	0	0	0	0	5	0	0	2	4
ENSG00000274178	PRAMEF28P	0	2	0	1	0	1	0	0	0	2	0	1	0	1	0	0	0	1	0	1	0	2	0	4	0	2	0	0	0	0	4	4	0	0	5	0	0	7	0	0	0	0	0	0	0	0	4	1
ENSG00000274764	PRAMEF27	0	0	0	0	0	2	0	5	0	0	0	0	0	2	0	0	0	0	0	1	0	1	0	5	0	2	0	0	3	0	4	3	0	0	3	0	0	4	0	0	0	0	0	1	0	0	1	9
ENSG00000277058	HNRNPCL3	0	0	0	1	2	0	0	0	0	0	0	0	0	1	1	3	0	0	0	2	0	1	0	2	2	0	0	1	0	0	1	0	0	0	0	0	0	7	0	0	0	0	0	0	0	0	2	3
ENSG00000229571	PRAMEF25	0	1	0	0	0	1	0	1	0	0	0	0	0	1	0	0	0	0	0	4	0	0	0	1	1	0	0	0	0	0	0	0	0	0	0	0	0	1	0	0	0	0	0	0	0	0	1	0
ENSG00000277862	PRAMEF34P	0	1	0	1	0	1	0	0	0	0	0	1	0	7	0	1	0	1	0	4	0	0	0	0	0	0	0	0	1	0	0	0	0	0	2	0	1	5	0	0	0	0	0	1	0	0	0	0
ENSG00000236179	PRAMEF35P	0	1	0	1	0	4	0	17	0	2	0	2	0	2	0	0	0	4	0	9	0	2	0	5	0	2	0	0	0	0	5	2	0	0	15	0	0	8	0	0	4	1	0	6	0	0	8	4
ENSG00000275774	HNRNPCL2	0	4	2	10	4	10	2	16	1	3	1	0	0	10	0	5	0	3	1	5	2	2	2	5	0	9	0	1	4	1	4	4	1	1	9	0	2	10	0	2	2	0	1	3	4	2	6	3
ENSG00000229978	PRAMEF36P	0	1	0	0	0	0	0	0	0	0	0	0	0	0	0	0	0	0	0	0	0	1	2	0	0	0	0	0	0	0	0	0	0	0	1	0	0	0	0	0	0	0	0	0	0	0	0	1
ENSG00000280267	PRAMEF26	0	1	0	0	0	3	0	0	0	0	0	0	0	0	0	0	0	0	0	3	1	0	0	1	1	2	0	0	0	0	1	1	0	0	1	0	0	0	0	0	0	0	0	1	0	0	0	1
ENSG00000179412	HNRNPCL4	0	6	1	5	3	7	2	2	1	5	2	2	0	7	3	8	0	1	0	3	1	3	2	4	3	5	0	1	3	1	1	2	1	2	1	0	1	2	2	1	4	0	0	4	1	1	2	6
ENSG00000204505	PRAMEF9	0	2	0	0	0	2	0	0	0	6	0	0	0	0	0	0	0	0	0	3	0	0	0	2	0	0	1	0	1	0	2	4	0	0	2	0	0	4	0	0	0	0	0	1	0	0	2	0
ENSG00000279169	PRAMEF13	0	3	0	1	0	3	0	2	0	2	0	0	0	4	0	2	0	0	0	9	0	0	0	2	0	0	0	0	0	0	2	0	0	1	2	0	0	1	0	0	0	0	0	2	0	0	2	3
ENSG00000279804	PRAMEF18	0	7	0	4	0	8	0	6	0	0	0	1	0	8	0	0	0	1	0	3	0	10	0	14	0	1	0	0	2	0	1	2	0	0	11	2	0	10	0	0	3	0	0	6	0	0	6	11
ENSG00000250894	PRAMEF31P	0	12	0	2	0	11	0	13	0	1	0	1	0	9	0	1	0	2	0	14	0	11	0	17	1	4	0	0	3	0	2	10	0	0	12	0	0	22	1	0	1	0	0	12	0	0	13	8
ENSG00000270601	PRAMEF5	0	2	0	0	0	0	0	2	0	0	0	0	0	0	0	0	0	0	0	0	0	1	0	1	0	2	0	0	0	0	4	1	0	0	5	0	0	0	0	0	0	0	0	2	0	0	0	6
ENSG00000231219	PRAMEF32P	0	0	0	1	1	3	0	0	0	0	0	0	0	1	0	0	0	2	0	1	0	2	0	1	0	0	0	0	1	0	2	0	0	0	2	0	0	4	0	0	1	0	0	0	0	0	1	0
ENSG00000207511	RNU6-771P	0	1	0	2	3	1	0	0	2	0	1	1	1	1	2	1	0	1	0	0	0	0	1	0	3	0	0	1	0	3	2	1	1	0	0	1	1	0	2	1	2	0	1	0	1	1	0	0
ENSG00000182330	PRAMEF8	0	0	0	0	0	6	0	7	0	0	0	1	0	4	0	1	0	3	0	4	0	5	0	4	0	1	0	0	0	0	0	1	0	0	4	0	0	3	0	0	1	0	0	4	0	0	3	1
ENSG00000237700	PRAMEF33	0	4	0	0	0	4	0	12	0	1	0	1	0	11	0	0	0	0	0	5	0	5	0	9	0	5	0	0	0	0	1	4	0	0	10	0	0	4	0	0	0	0	0	5	0	0	0	7
ENSG00000204501	PRAMEF15	0	6	0	0	0	7	0	9	0	0	0	4	0	3	0	3	0	4	0	2	0	3	0	4	1	3	0	0	3	0	0	6	0	0	5	0	0	9	0	0	0	0	0	9	0	0	11	1
ENSG00000228229	AC243961.1	0	2	0	1	0	3	0	2	0	1	0	2	0	1	0	0	0	0	0	0	0	2	0	2	0	1	0	0	0	0	0	6	0	0	0	0	0	1	0	0	0	0	0	4	0	0	0	1
ENSG00000204481	PRAMEF14	0	15	0	4	0	6	0	13	0	3	0	0	0	16	0	0	0	5	0	5	0	4	0	11	1	1	0	0	3	0	9	8	0	1	21	0	0	19	0	0	3	0	0	18	0	0	9	4
ENSG00000204480	PRAMEF19	0	6	0	1	0	10	0	6	0	0	0	0	0	8	0	0	0	5	0	10	0	4	0	10	0	2	0	0	1	0	3	2	0	0	14	2	0	9	0	1	2	0	0	2	0	0	3	5
ENSG00000204479	PRAMEF17	0	12	0	4	0	11	1	11	0	1	1	2	0	15	0	2	0	2	0	12	0	14	0	12	1	2	0	0	0	0	4	6	0	0	11	0	0	7	1	0	1	0	0	10	0	0	14	5
ENSG00000204478	PRAMEF20	8	31	6	6	1	19	10	20	17	4	6	5	2	14	4	7	2	10	5	9	2	11	1	12	6	5	2	6	9	3	11	16	4	2	32	2	0	24	6	1	2	3	2	8	1	1	15	13
ENSG00000162494	LRRC38	4	14	0	8	1	22	5	27	4	8	2	37	4	12	3	5	3	13	5	19	2	17	0	16	3	10	4	5	4	1	8	5	6	2	22	0	2	26	5	4	9	4	2	26	2	1	12	17
ENSG00000259961	AL354712.1	0	3	1	0	0	15	0	1	0	4	0	0	0	2	0	1	0	0	0	2	0	4	0	10	1	2	0	0	1	0	0	2	0	0	6	0	0	10	0	0	2	0	1	1	0	0	1	4
ENSG00000215909	BRWD1P1	0	8	0	2	0	4	1	4	1	4	0	5	0	1	0	1	0	1	1	7	1	5	0	6	0	2	1	0	0	0	2	0	0	0	4	1	0	4	0	0	6	0	0	1	0	1	3	4
ENSG00000162493	PDPN	3	67	1	48	6	53	2	42	1	28	7	16	3	44	6	27	3	63	7	30	5	51	9	85	24	70	2	6	46	3	23	25	3	8	54	16	14	62	1	12	104	10	8	51	17	7	77	31
ENSG00000222952	RNA5SP41	3	0	16	1	2	6	2	1	2	0	1	0	3	0	1	2	3	0	3	1	0	0	1	2	1	1	5	7	1	1	2	0	5	0	1	1	4	1	7	4	6	5	9	0	1	5	0	2
ENSG00000237445	AL359771.1	0	3	0	0	0	0	0	3	0	0	0	0	0	0	0	0	0	0	0	2	0	0	0	4	0	0	0	0	2	0	0	0	0	0	3	0	0	5	0	0	0	0	0	0	0	0	1	0
ENSG00000253085	AL359771.2	0	4	0	0	0	1	0	3	0	0	0	0	0	0	0	1	0	1	0	0	0	0	0	0	0	1	0	0	0	0	1	0	1	0	2	0	1	0	0	0	0	0	0	0	0	0	1	1
ENSG00000116731	PRDM2	75	396	112	881	203	359	220	190	163	345	253	350	261	600	257	562	180	626	306	478	372	384	389	285	196	376	272	181	301	224	208	244	196	425	298	490	337	191	138	184	508	126	217	184	269	275	222	284
ENSG00000189337	KAZN	22	160	30	214	49	173	43	149	36	137	48	104	46	231	39	116	28	300	44	161	59	170	51	182	49	151	64	44	126	68	110	120	34	79	148	78	60	119	52	55	221	42	60	146	43	51	190	104
ENSG00000252151	RNU6-1265P	0	0	0	2	0	2	0	2	0	0	0	1	0	0	0	0	0	0	0	0	0	0	1	1	0	0	0	0	0	0	0	0	0	0	1	0	0	0	0	0	0	0	2	2	0	0	0	1
ENSG00000231606	AL357873.1	0	5	0	1	0	7	0	6	0	7	0	12	1	5	0	5	0	4	0	5	0	4	0	14	3	6	0	0	5	2	0	4	0	0	7	0	0	9	0	0	2	0	0	11	0	3	5	3
ENSG00000234593	KAZN-AS1	0	22	0	10	0	14	0	12	0	10	0	17	0	16	0	5	0	6	0	17	0	9	0	38	2	5	0	0	5	0	6	15	0	0	36	0	1	26	0	0	1	1	0	18	0	0	15	19
ENSG00000235829	TBCAP2	0	8	0	1	0	5	0	12	0	0	1	1	0	6	0	0	0	2	0	1	0	1	0	7	0	2	0	0	1	0	0	1	0	1	7	1	0	1	0	0	0	0	0	6	0	1	4	5
ENSG00000287756	AL031293.1	1	12	0	3	0	12	2	8	0	6	1	3	0	14	2	1	0	5	0	5	0	1	0	14	2	11	2	0	2	0	7	6	1	1	16	1	0	25	0	1	4	0	0	18	1	0	16	11
ENSG00000175147	TMEM51-AS1	117	104	274	30	245	196	253	132	156	213	288	176	401	118	353	181	246	38	412	87	488	203	238	116	180	50	341	261	181	486	446	371	304	673	186	338	184	146	78	114	82	254	334	87	343	380	80	351
ENSG00000171729	TMEM51	49	11	91	42	55	64	106	33	44	99	63	74	93	44	82	90	69	27	112	37	146	70	108	35	44	14	77	47	52	96	120	135	88	182	43	129	67	36	30	74	42	59	87	27	48	77	22	119
ENSG00000204464	C1orf195	0	0	0	0	0	7	0	7	0	4	0	0	0	5	0	1	0	3	0	1	0	1	0	3	2	1	0	1	7	3	1	2	0	0	1	0	0	0	0	0	1	0	0	6	1	0	3	0
ENSG00000215720	MFFP1	0	3	0	0	2	4	1	4	1	4	0	7	1	2	1	0	1	2	2	4	0	2	0	1	1	2	0	1	2	3	2	4	0	7	6	1	1	17	0	0	3	0	1	5	0	1	3	3
ENSG00000278480	ZBTB2P1	0	5	3	2	2	10	1	11	1	5	1	5	1	17	4	2	1	11	3	11	5	18	3	8	11	8	1	3	3	8	3	9	4	2	7	2	0	12	2	1	1	2	3	12	0	1	5	13
ENSG00000142621	FHAD1	17	152	31	81	29	135	23	202	18	65	41	55	18	139	25	37	14	73	20	120	15	80	20	166	44	62	20	12	43	27	65	118	26	43	191	46	39	184	20	36	37	23	40	135	48	52	155	104
ENSG00000233485	FHAD1-AS1	0	25	1	12	0	14	1	21	1	10	2	17	0	34	0	4	0	20	2	28	2	15	3	34	4	13	0	1	9	0	9	31	2	0	24	3	2	21	2	0	8	0	1	31	2	4	31	13
ENSG00000236045	AL031283.2	0	5	0	1	0	0	3	2	0	0	0	0	0	1	0	0	0	0	0	7	0	0	0	3	0	2	0	0	0	0	1	0	0	0	3	0	0	3	0	0	0	0	0	1	0	0	1	0
ENSG00000228140	AL031283.1	0	33	1	16	0	31	2	51	1	6	7	13	1	33	0	5	1	13	2	28	2	22	0	26	1	8	1	1	5	0	12	21	1	2	51	2	3	44	2	1	14	1	2	33	0	2	21	21
ENSG00000142634	EFHD2	70	206	174	234	146	210	208	126	179	336	180	321	332	416	265	255	204	275	266	179	489	270	345	138	115	304	238	133	166	241	225	223	146	308	96	338	219	73	128	190	461	130	196	129	318	304	164	204
ENSG00000162438	CTRC	10044	132	30781	30	39116	16619	41962	3421	21259	18734	42674	23239	35598	313	44163	16478	40895	28	65743	897	75028	22053	58047	1353	39057	6598	60057	37365	24532	31261	22882	22823	33377	69590	5813	87432	55128	5278	22748	35191	13582	21143	31624	1497	57179	54344	143	42436
ENSG00000142615	CELA2A	11334	108	20973	17	41464	20659	35710	3017	26984	26840	15793	35556	49573	403	43237	15907	47230	20	51342	712	54036	15702	68382	1214	18570	3388	31678	18093	11819	52572	40794	41120	34650	72658	5504	75111	43481	4374	15175	17766	6650	20564	28908	1298	68368	58208	127	36186
ENSG00000215704	CELA2B	8234	86	15373	14	30011	15133	25958	2172	20318	18972	16594	24248	32785	272	32500	12696	31205	14	36667	491	40015	11437	49298	897	17253	2821	29859	17321	11261	34285	26695	26878	25068	50511	4105	56755	33763	3448	13151	16130	5929	15781	22271	978	46888	39560	74	28853
ENSG00000132906	CASP9	13	62	24	139	38	81	51	67	32	65	52	81	34	113	49	111	33	61	73	109	88	71	91	55	42	50	55	30	45	48	47	56	45	102	63	98	65	57	54	73	81	41	68	43	53	65	68	77
ENSG00000116138	DNAJC16	16	100	43	189	107	142	75	90	75	154	99	116	98	173	111	156	54	133	160	141	146	144	169	103	97	83	98	68	106	89	82	113	69	134	97	240	151	105	61	82	129	42	76	74	125	114	80	111
ENSG00000251866	SCARNA21B	1	0	0	5	0	0	0	0	1	1	2	1	4	4	5	3	3	1	0	0	0	2	4	2	0	3	2	0	1	2	0	2	1	2	3	3	1	1	0	0	1	1	2	1	2	1	3	1
ENSG00000272510	AL121992.3	0	3	0	1	0	8	0	1	0	0	0	1	0	0	0	0	0	0	0	5	0	1	0	15	0	0	2	0	0	1	1	1	0	0	3	0	2	2	0	0	0	0	0	0	0	0	1	1
ENSG00000116771	AGMAT	2	16	2	16	3	22	4	47	4	8	2	25	4	36	4	6	1	9	2	20	0	21	7	16	4	8	4	3	9	2	13	16	1	4	29	19	8	15	4	7	13	1	6	16	2	3	16	14
ENSG00000237301	AL121992.1	3	15	1	8	0	7	1	10	2	8	5	3	2	16	0	7	0	3	0	11	4	6	0	30	0	4	0	1	11	0	3	10	6	0	19	3	0	17	3	2	6	1	4	10	1	2	17	9
ENSG00000235084	CHCHD2P6	1	2	0	3	5	7	4	5	7	4	4	2	2	4	0	4	0	7	2	8	3	2	1	7	3	6	2	1	2	1	1	3	2	2	3	1	10	3	0	2	2	2	0	6	0	1	2	5
ENSG00000252417	RNU7-179P	0	0	0	1	0	0	0	2	0	0	0	0	0	0	0	1	0	1	0	2	1	0	0	3	0	0	1	0	0	0	0	0	0	0	0	0	2	3	0	0	0	0	0	0	0	0	1	2
ENSG00000236500	CD24P1	0	2	0	0	0	0	0	1	0	0	0	0	0	2	0	0	0	1	0	1	0	1	0	0	0	0	0	0	0	0	0	0	0	0	0	0	0	0	0	0	0	0	0	0	0	0	0	0
ENSG00000197312	DDI2	40	148	71	566	219	305	173	147	149	386	227	282	237	379	184	320	113	424	247	273	283	201	442	261	192	200	225	144	329	189	165	193	150	302	146	472	321	138	110	164	356	112	198	125	291	239	157	208
ENSG00000215695	RSC1A1	1	24	10	132	39	69	38	36	24	74	34	57	45	59	41	59	25	102	64	49	43	32	109	61	46	47	48	24	56	38	27	25	28	58	23	98	67	29	14	29	81	19	42	26	41	52	27	37
ENSG00000271742	AL121992.2	0	2	0	3	0	11	0	4	0	1	0	1	0	4	0	2	0	6	0	2	1	4	0	1	1	4	0	0	0	1	4	3	0	0	5	1	0	2	0	0	2	0	0	1	0	0	0	3
ENSG00000116786	PLEKHM2	185	315	247	615	233	296	205	138	199	284	178	194	174	404	181	408	175	454	233	301	158	203	312	250	181	436	232	194	320	190	200	181	170	274	138	276	236	96	149	222	598	161	240	176	220	241	234	197
ENSG00000237938	AL450998.2	1	13	0	5	2	8	2	20	0	5	2	8	0	20	2	6	0	6	0	8	0	12	2	12	1	7	8	1	6	1	5	17	4	1	22	1	0	20	1	5	12	0	3	8	0	7	13	15
ENSG00000162461	SLC25A34	5	42	18	71	24	31	31	48	15	28	27	19	30	89	20	33	12	33	20	64	10	24	61	24	13	43	47	19	31	45	24	40	13	60	43	19	27	31	17	25	22	16	27	26	30	23	28	43
ENSG00000224459	SLC25A34-AS1	0	11	3	1	0	8	0	9	0	2	1	1	2	6	0	3	0	4	1	4	0	1	1	3	0	1	0	0	0	0	0	0	0	0	7	0	0	4	0	0	0	0	0	7	0	0	3	8
ENSG00000162460	TMEM82	0	14	0	6	0	26	0	29	3	12	1	17	0	43	1	6	0	12	0	10	2	12	1	11	1	10	0	0	4	2	2	3	2	1	5	2	0	16	0	0	4	0	1	16	0	1	11	12
ENSG00000162458	FBLIM1	34	162	53	160	130	94	61	110	58	122	53	141	46	430	88	232	72	180	72	88	63	82	73	63	76	95	95	47	84	64	96	92	52	103	61	117	86	80	44	62	207	56	81	63	117	97	77	106
ENSG00000224321	RPL12P14	2	7	4	7	3	11	6	7	8	4	2	6	6	5	2	6	1	7	1	4	3	2	8	13	5	4	1	3	1	4	11	10	3	3	8	7	3	10	3	4	8	3	4	9	7	4	9	7
ENSG00000233954	UQCRHL	13	8	23	53	30	33	13	19	18	20	16	16	14	21	20	28	11	11	8	42	25	22	14	20	18	21	11	17	8	18	24	12	9	12	25	29	14	8	15	16	30	6	24	19	18	27	28	21
ENSG00000178715	AL450998.1	2	8	3	13	13	6	13	3	7	3	5	1	6	3	5	9	5	4	9	8	5	5	7	10	6	8	13	4	17	8	12	11	13	8	0	15	14	5	5	4	14	3	8	4	11	12	8	6
ENSG00000179743	FLJ37453	22	27	24	44	30	47	25	31	15	14	23	50	16	53	15	32	17	25	16	34	12	36	17	22	14	28	24	21	40	25	15	29	20	29	17	28	32	14	32	21	23	38	48	35	17	16	31	40
ENSG00000065526	SPEN	175	787	245	2216	757	1081	603	461	378	1270	572	862	656	1450	694	1441	508	1372	784	1017	692	773	1379	805	670	1004	727	523	977	660	570	757	486	1044	548	1512	1020	521	458	711	1459	377	611	411	851	721	531	740
ENSG00000270620	AL034555.1	0	0	0	0	0	0	0	3	2	0	0	0	0	2	0	0	0	2	0	0	0	0	0	0	0	0	0	0	0	0	0	2	0	0	1	0	0	0	0	1	0	0	0	0	0	0	1	0
ENSG00000116809	ZBTB17	30	117	53	176	97	82	66	54	52	108	51	125	64	135	44	115	53	130	74	124	63	62	87	108	70	111	83	44	86	67	75	97	48	75	86	112	86	85	30	62	119	49	65	51	46	62	91	94
ENSG00000234607	AL355994.4	0	4	0	2	0	5	1	6	0	0	0	1	0	4	0	1	0	2	0	2	0	2	0	5	0	0	0	0	0	1	0	4	2	2	2	1	1	7	0	0	0	0	1	2	0	0	1	4
ENSG00000231353	AL355994.1	1	1	0	0	0	1	0	9	0	0	0	0	0	0	0	0	0	1	0	3	0	0	0	2	1	4	0	1	0	5	0	1	0	0	5	0	0	2	0	0	0	0	0	3	0	0	3	0
ENSG00000275503	AL355994.5	0	21	0	13	0	9	0	23	0	8	0	0	0	26	0	2	0	26	0	9	0	6	0	18	0	36	0	0	5	0	4	3	0	0	12	2	0	12	0	0	9	0	0	10	0	0	14	9
ENSG00000224966	TBC1D3P6	1	13	2	1	1	9	5	8	2	4	3	1	2	5	2	3	1	6	0	4	1	1	0	11	1	3	0	2	2	1	1	3	1	1	17	1	0	13	1	3	1	1	0	8	0	0	16	5
ENSG00000183888	SRARP	3	15	0	8	2	23	1	33	3	8	4	2	8	18	0	5	2	8	2	22	2	20	5	16	0	12	0	4	6	8	12	21	7	2	24	1	2	8	3	4	14	3	5	12	4	0	27	9
ENSG00000233078	AL355994.3	0	3	0	0	0	6	0	9	0	0	0	1	0	10	0	2	0	1	0	4	0	4	0	5	1	5	0	0	0	0	0	9	0	0	5	0	0	1	0	0	0	0	0	12	0	0	11	11
ENSG00000173641	HSPB7	3	121	6	204	3	191	4	114	5	341	1	56	3	341	8	174	10	657	7	112	9	70	12	439	3	211	1	4	430	5	20	47	2	6	79	1	5	190	3	6	1025	5	5	133	1	5	202	23
ENSG00000186510	CLCNKA	8	30	40	15	12	54	8	34	18	40	15	83	23	41	21	17	22	33	25	51	62	38	23	47	26	17	26	14	21	20	39	34	10	39	65	31	10	51	12	12	27	24	22	18	70	32	33	61
ENSG00000232456	AL355994.2	0	7	0	0	0	4	0	8	0	2	0	0	0	4	0	0	0	1	0	7	0	3	3	6	0	3	0	1	0	0	1	6	0	1	11	1	0	3	1	2	0	1	2	4	0	0	1	6
ENSG00000184908	CLCNKB	3	50	3	22	1	27	3	31	1	14	4	24	2	27	6	8	1	12	9	34	4	15	1	36	3	18	4	5	7	2	14	18	7	4	27	4	6	46	6	4	4	9	7	35	7	4	31	33
ENSG00000185519	FAM131C	2	13	5	8	7	10	2	16	4	17	1	26	2	14	1	8	2	6	10	23	1	18	14	23	3	8	6	4	2	4	7	9	1	11	11	5	2	19	5	7	7	0	4	16	5	5	12	13
ENSG00000142627	EPHA2	29	158	29	250	102	145	309	107	164	226	82	92	41	238	74	154	37	190	62	139	108	87	67	93	72	78	77	60	104	113	107	174	97	205	99	94	198	109	187	479	288	79	223	80	32	52	86	95
ENSG00000227959	AL451042.2	2	1	5	4	3	9	9	8	4	13	1	9	1	24	6	1	4	2	6	8	4	4	7	5	8	1	5	2	4	5	5	10	1	10	5	3	8	15	4	28	7	1	6	7	0	5	14	13
ENSG00000224621	AL451042.1	0	2	7	1	2	8	14	5	0	4	0	8	1	8	7	1	0	3	1	4	0	2	0	13	2	4	8	3	0	6	2	3	2	1	4	1	5	4	0	7	3	0	5	4	0	18	5	4
ENSG00000234166	ARHGEF19-AS1	0	0	0	4	0	2	0	5	0	0	0	1	0	11	0	0	0	0	0	3	0	0	0	3	0	0	0	1	0	2	0	4	0	0	4	0	0	2	0	0	2	0	0	3	0	0	2	5
ENSG00000142632	ARHGEF19	31	29	36	10	41	73	25	44	24	75	24	46	54	43	24	29	38	21	47	40	48	38	71	39	32	30	23	22	20	39	57	61	33	46	49	74	36	62	27	30	46	20	39	42	24	22	40	53
ENSG00000237276	ANO7L1	5	33	5	13	6	24	5	31	4	21	4	21	10	37	12	13	8	19	8	22	24	28	14	28	23	7	13	9	7	6	20	28	9	8	60	14	18	29	8	8	9	10	9	28	7	4	29	24
ENSG00000288398	AL109627.1	9	56	11	32	22	49	9	49	14	30	17	41	16	40	11	13	17	30	16	34	19	26	46	36	15	18	17	14	10	10	24	40	8	28	41	43	25	52	7	6	15	5	17	23	15	16	32	39
ENSG00000132881	CPLANE2	5	11	13	10	12	21	8	16	8	14	21	24	2	23	6	12	28	9	12	17	14	18	20	28	27	3	9	14	17	23	14	33	14	18	27	22	7	26	6	5	9	6	9	22	9	14	11	21
ENSG00000233929	MT1XP1	6	5	3	4	13	12	5	0	24	11	14	7	5	3	1	5	21	13	11	3	9	2	24	11	9	35	21	5	8	7	9	4	4	4	1	11	8	3	11	6	29	9	7	1	10	10	7	13
ENSG00000037637	FBXO42	46	95	30	257	122	165	96	97	48	172	75	126	108	174	98	177	75	213	138	135	116	111	255	81	93	61	113	84	136	85	105	112	78	145	106	224	144	98	50	80	95	66	119	70	121	134	83	125
ENSG00000055070	SZRD1	56	204	90	531	160	262	136	131	98	281	133	165	141	363	127	339	122	433	138	236	160	218	222	178	137	252	170	95	222	126	148	112	96	264	111	272	210	110	104	137	324	86	134	94	157	177	136	122
ENSG00000226457	RPL22P3	0	5	3	7	7	2	7	6	1	2	2	1	2	9	1	4	6	2	0	3	0	0	2	5	1	3	5	2	1	7	3	3	1	4	5	5	3	6	2	1	2	3	3	6	7	3	8	6
ENSG00000187144	SPATA21	4	45	2	19	2	44	0	70	3	26	0	5	1	42	5	10	3	20	2	30	2	18	3	46	9	15	2	4	8	2	20	25	2	3	56	13	6	82	2	3	8	4	6	42	2	0	66	25
ENSG00000157191	NECAP2	10	110	38	189	58	66	43	79	26	122	59	86	32	142	43	79	30	101	92	126	52	82	55	43	29	41	61	61	130	47	65	57	49	76	92	71	72	58	15	30	75	20	36	44	52	49	61	76
ENSG00000226029	LINC01772	11	46	15	40	31	43	14	33	23	26	17	29	13	49	19	37	21	23	17	62	20	39	13	31	24	26	9	17	26	12	26	38	8	19	32	46	16	25	10	9	27	21	23	37	23	18	44	30
ENSG00000080947	CROCCP3	36	74	68	141	79	64	39	68	44	75	47	77	53	109	61	153	41	77	61	141	49	113	69	53	41	22	74	52	72	73	104	88	45	116	85	102	65	83	29	28	50	51	71	60	72	68	67	80
ENSG00000206652	RNU1-1	81	195	129	344	183	358	126	129	136	161	300	380	269	443	339	326	189	543	240	501	309	498	439	93	289	163	211	153	563	274	245	175	195	255	106	385	317	178	178	218	462	160	287	113	245	237	115	205
ENSG00000261135	AL137802.2	0	4	1	2	0	1	0	1	0	1	0	0	2	4	0	0	0	3	0	6	3	5	2	7	0	2	1	0	0	2	3	4	0	7	9	0	0	6	0	0	0	4	1	1	0	1	2	7
ENSG00000285853	AL137802.3	0	13	2	4	0	9	0	10	0	2	0	2	1	5	0	2	0	8	2	10	8	7	2	3	1	5	1	1	0	2	8	8	0	7	14	0	4	9	0	0	0	5	2	5	0	1	8	10
ENSG00000224174	AL137802.1	0	7	1	1	0	4	0	3	0	0	0	0	0	0	0	1	0	3	2	4	1	1	0	2	0	0	0	0	0	0	3	3	0	0	2	0	0	1	0	0	0	3	1	2	0	0	5	0
ENSG00000233421	LINC01783	2	24	8	19	9	31	4	28	6	11	6	9	0	46	4	9	3	20	11	62	10	17	5	38	8	7	6	4	14	5	2	12	1	8	18	17	1	27	5	7	10	5	10	23	5	6	22	18
ENSG00000277344	RNU1-6P	0	1	3	6	3	4	3	0	0	0	1	0	0	4	2	2	0	4	7	7	6	3	0	6	0	0	3	1	0	0	0	0	0	5	3	13	0	2	0	0	4	0	4	4	0	0	1	2
ENSG00000225710	AL355149.1	0	5	0	4	0	4	2	4	0	0	0	2	0	4	1	4	0	4	0	3	0	2	0	19	5	4	2	1	0	1	2	4	0	2	9	0	0	5	1	0	0	0	0	7	0	1	1	10
ENSG00000219481	NBPF1	24	107	66	343	89	164	64	174	36	117	78	72	85	242	68	134	57	158	98	217	90	122	85	203	58	93	111	81	67	97	121	161	72	151	239	163	93	185	36	48	79	19	49	60	69	72	122	170
ENSG00000271732	AL137798.1	0	0	3	1	0	8	0	2	0	2	2	1	0	4	1	0	0	3	0	8	0	2	0	4	1	1	2	0	2	0	5	2	0	1	2	0	1	3	0	2	0	0	0	2	0	1	4	2
ENSG00000215908	CROCCP2	66	216	203	351	169	215	104	308	90	111	92	134	126	375	110	181	135	203	107	215	187	216	237	265	128	119	133	106	143	66	142	155	68	140	314	298	192	302	69	69	177	115	95	129	131	114	171	253
ENSG00000283773	AL137798.3	1	17	6	26	10	11	9	23	4	15	2	10	11	37	7	17	6	12	10	10	28	12	29	35	9	4	9	9	19	6	8	12	4	9	31	41	18	31	12	8	22	6	12	6	22	10	11	33
ENSG00000186301	MST1P2	15	31	34	21	49	32	39	56	32	50	31	61	52	60	57	30	19	14	48	22	30	20	22	43	17	12	88	48	58	66	62	80	17	55	50	117	78	69	28	21	16	10	12	36	44	42	29	60
ENSG00000282143	AL137798.2	0	6	1	5	0	4	1	5	1	6	3	5	1	14	4	2	0	2	2	11	2	5	1	1	5	7	1	3	9	0	3	9	0	2	1	5	0	2	2	1	5	0	2	4	1	4	4	9
ENSG00000207513	RNU1-3	39	20	112	112	75	45	26	26	78	32	39	62	22	47	15	41	37	71	28	57	62	71	15	14	22	52	47	40	44	16	25	18	11	28	11	92	29	11	12	16	55	24	29	17	38	37	23	7
ENSG00000280114	AL021920.2	0	2	0	6	0	4	2	5	0	4	0	3	1	4	1	4	0	2	6	8	3	1	0	6	4	6	6	8	1	2	7	12	0	2	4	1	2	8	1	0	0	2	1	9	0	1	4	4
ENSG00000236698	EIF1AXP1	2	3	3	18	5	15	11	0	3	19	4	9	4	4	8	21	1	9	6	3	2	6	9	2	2	9	3	3	2	4	10	8	9	8	2	5	3	1	3	7	13	5	7	1	6	6	9	3
ENSG00000268869	ESPNP	4	13	2	14	5	11	6	25	2	32	1	20	0	20	7	3	3	7	17	35	4	11	2	22	2	10	20	17	10	35	31	28	8	6	22	5	3	26	4	4	12	9	8	23	1	1	22	22
ENSG00000279151	AL021920.1	0	3	0	0	0	4	0	5	0	1	1	0	0	0	0	1	0	0	0	2	0	0	1	3	0	0	0	0	0	0	3	2	0	0	1	0	0	2	0	1	0	0	0	2	0	0	3	5
ENSG00000282740	AL021920.3	0	1	0	1	2	8	0	2	0	15	1	4	2	9	4	6	2	2	4	11	7	5	7	1	4	2	8	1	7	3	6	2	3	9	4	4	3	5	1	2	5	0	1	5	6	2	3	4
ENSG00000058453	CROCC	115	217	167	364	271	229	165	114	125	162	88	272	120	236	165	215	93	298	187	254	178	165	352	170	137	122	184	148	169	203	202	214	150	284	230	248	190	170	92	133	198	127	180	141	151	134	147	232
ENSG00000227684	CROCCP4	0	3	1	1	0	5	0	5	1	3	2	0	0	4	0	2	0	1	0	8	0	1	0	3	2	3	0	1	0	0	1	2	1	0	4	0	0	4	1	0	0	0	3	1	0	0	9	1
ENSG00000207389	RNU1-4	105	54	93	184	125	96	105	37	115	89	57	74	43	93	35	117	46	98	51	57	77	68	64	12	37	175	77	54	81	43	29	42	38	57	18	91	61	39	68	86	134	46	90	22	83	86	51	36
ENSG00000186715	MST1L	21	40	77	28	124	79	60	86	33	100	83	93	99	65	123	57	21	12	102	36	91	35	72	45	51	18	61	59	24	143	159	178	76	181	63	282	163	90	73	55	40	89	111	41	71	57	33	117
ENSG00000223643	BX284668.1	0	1	0	1	0	4	1	4	0	0	0	0	0	6	0	1	0	2	0	2	0	0	0	4	2	2	0	0	0	0	1	1	0	0	3	0	0	3	0	0	0	0	0	2	0	0	3	0
ENSG00000230239	BX284668.3	0	1	1	2	0	2	0	12	0	1	0	1	0	1	0	1	0	0	3	3	0	3	0	7	0	0	2	2	1	2	2	1	0	0	4	0	0	15	0	0	1	0	0	1	0	0	3	5
ENSG00000263811	MIR3675	0	3	0	1	0	0	0	1	0	0	0	0	0	0	0	0	0	0	0	0	0	0	0	2	0	0	0	0	0	0	1	0	0	0	0	0	0	1	0	0	0	0	0	0	0	0	0	0
ENSG00000228549	BX284668.2	11	65	10	36	13	35	4	43	8	29	11	21	2	39	11	35	5	36	7	87	6	25	16	81	7	37	9	9	20	2	17	25	7	9	54	10	9	53	9	9	53	12	13	52	5	9	50	33
ENSG00000277234	RNU1-5P	3	0	4	1	1	2	0	0	4	0	1	1	0	3	1	2	0	1	0	14	0	1	4	1	0	1	1	2	0	0	0	0	2	0	3	1	0	1	3	2	2	4	3	5	1	1	0	2
ENSG00000238142	BX284668.5	14	30	4	25	13	37	1	14	18	23	4	17	5	19	15	20	15	23	18	41	27	24	15	30	7	14	9	18	8	12	15	27	8	25	23	17	9	33	1	4	14	18	15	11	19	9	20	12
ENSG00000235241	BX284668.4	1	12	1	1	0	6	0	13	0	2	1	4	1	4	0	2	1	2	2	13	3	6	0	16	0	5	0	3	2	0	1	8	0	0	13	3	0	24	1	3	1	0	0	10	2	0	3	17
ENSG00000207005	RNU1-2	107	67	97	208	126	118	113	38	121	98	65	85	52	119	43	139	53	122	66	88	83	81	84	18	54	183	85	68	119	55	37	48	49	80	25	123	73	43	74	97	151	57	99	29	105	98	51	46
ENSG00000272426	BX284668.6	0	3	0	0	0	3	0	2	0	2	2	3	0	5	0	4	0	2	2	4	0	3	0	7	0	2	0	0	2	2	0	5	0	0	3	1	0	2	0	0	0	1	0	1	0	0	3	3
ENSG00000117122	MFAP2	18	32	9	37	33	38	12	21	6	187	23	12	28	27	39	75	10	31	23	62	19	48	30	21	20	32	19	19	100	7	10	13	5	13	33	70	27	34	8	8	12	18	8	37	8	4	81	34
ENSG00000286898	AL049569.2	0	1	0	2	0	0	0	6	0	2	1	2	0	4	0	0	0	0	0	2	0	1	0	5	0	0	0	0	0	0	0	3	0	2	2	0	0	3	0	0	2	0	0	4	1	0	3	0
ENSG00000226526	AL049569.1	2	9	2	3	2	8	5	8	5	1	2	0	2	2	1	3	2	0	0	3	1	3	1	3	1	3	2	0	1	0	2	2	0	0	8	3	2	6	1	0	0	1	4	13	4	0	2	7
ENSG00000159363	ATP13A2	86	104	178	165	168	180	118	85	186	170	169	319	201	122	274	184	129	113	214	113	271	164	366	93	181	77	254	171	152	236	201	211	138	284	111	439	288	119	103	131	125	106	148	82	261	297	47	175
ENSG00000288636	AL049569.3	9	11	12	19	28	16	18	6	22	35	17	60	32	20	38	19	11	6	43	10	40	17	45	7	26	4	31	28	14	33	30	26	25	50	27	87	40	33	8	19	9	14	24	13	26	39	8	21
ENSG00000117118	SDHB	23	47	21	222	64	97	72	57	48	111	70	85	79	150	83	109	92	75	104	213	85	98	145	69	48	61	88	48	136	89	61	83	55	111	51	171	123	48	43	65	107	46	72	38	98	92	30	99
ENSG00000117115	PADI2	1	65	14	73	8	53	14	65	5	43	16	54	10	84	8	43	7	99	13	120	14	53	11	91	19	52	21	4	26	11	28	41	5	16	51	10	18	55	8	12	81	16	25	46	8	3	69	48
ENSG00000204362	LINC02783	0	32	1	15	0	34	0	49	0	8	1	13	1	34	0	7	0	18	0	18	1	31	1	31	5	15	0	0	6	0	13	25	0	1	54	1	2	38	1	0	2	1	0	29	1	1	24	31
ENSG00000282843	AL590644.1	0	17	1	6	0	21	1	22	1	4	0	7	0	11	0	0	0	4	0	13	0	9	0	16	1	2	0	0	4	0	16	15	0	2	19	0	1	19	0	0	1	0	0	14	0	0	13	8
ENSG00000142623	PADI1	2	36	1	17	1	20	1	43	1	9	2	21	0	28	0	6	0	25	0	43	0	29	2	40	1	15	0	3	21	0	13	27	0	0	60	2	2	45	1	0	7	0	0	32	1	0	35	40
ENSG00000142619	PADI3	0	27	0	6	0	14	0	26	1	12	0	5	0	19	0	3	0	25	0	18	0	22	0	25	1	10	0	0	4	1	10	19	0	0	28	1	0	20	0	0	3	0	0	32	0	0	31	19
ENSG00000266634	MIR3972	0	0	0	0	0	2	0	0	0	0	0	1	0	0	0	0	0	0	0	0	0	0	0	0	0	0	0	0	0	0	1	0	0	0	1	0	0	0	0	0	0	0	0	0	0	0	0	1
ENSG00000159339	PADI4	1	55	4	21	1	37	1	40	2	20	0	94	0	116	1	11	0	33	0	65	0	31	1	77	3	68	4	2	12	2	16	24	0	0	32	3	1	63	1	5	67	2	4	11	0	1	43	31
ENSG00000276747	PADI6	1	23	1	10	2	21	0	40	4	5	0	15	1	36	1	5	1	7	0	29	0	22	0	53	6	15	1	2	6	0	11	26	1	0	37	1	0	36	1	3	1	3	1	23	0	1	34	28
ENSG00000179051	RCC2	38	138	61	264	139	204	114	67	81	270	118	169	96	183	91	184	73	145	111	174	148	172	219	103	90	211	114	83	124	99	85	136	70	130	105	220	205	90	95	138	347	65	93	89	131	95	103	144
ENSG00000227751	RCC2-AS1	0	6	0	1	0	1	0	4	0	0	0	3	0	5	0	1	5	3	0	4	0	5	2	3	0	1	0	0	2	0	2	1	0	0	1	0	4	3	0	0	3	0	0	5	0	0	1	5
ENSG00000074964	ARHGEF10L	198	181	397	497	493	291	306	160	270	314	279	326	390	257	287	531	238	399	484	212	394	305	662	129	327	141	362	286	367	410	406	350	250	534	174	630	533	216	256	426	415	286	421	137	290	367	98	361
ENSG00000236648	LINC02810	0	8	1	3	0	8	0	11	0	1	0	4	0	2	0	0	0	2	0	6	0	4	0	19	0	6	0	0	4	0	4	9	0	0	16	0	0	18	0	0	1	0	0	10	0	0	17	5
ENSG00000117148	ACTL8	0	9	0	1	1	16	3	22	1	1	2	8	0	12	2	3	0	1	0	16	0	13	0	8	0	6	0	0	7	0	3	20	3	0	22	0	0	15	1	3	3	1	1	23	0	1	19	16
ENSG00000284653	AL357509.1	0	10	1	2	0	12	0	16	0	2	0	13	1	7	0	1	0	5	0	7	0	5	0	12	0	4	0	0	1	0	0	6	0	0	22	0	0	12	0	1	4	0	0	5	0	0	20	5
ENSG00000261781	LINC01654	0	12	0	5	0	20	2	25	0	3	1	36	1	16	0	3	1	6	0	13	0	15	0	30	4	10	0	2	7	3	4	3	0	0	34	1	1	29	0	1	5	0	0	25	0	0	28	17
ENSG00000117154	IGSF21	3	34	4	16	7	37	3	32	6	28	2	33	2	40	1	9	2	16	2	38	2	16	7	37	4	19	7	4	23	9	18	31	3	11	66	3	7	52	3	6	14	5	10	32	8	1	22	25
ENSG00000280222	AL365209.1	1	48	4	58	12	71	3	54	5	50	2	22	7	44	0	24	1	71	5	55	1	38	5	61	3	41	6	2	30	5	37	38	5	9	63	11	11	77	3	5	22	4	12	28	6	7	60	52
ENSG00000230035	IGSF21-AS1	0	8	0	1	0	3	0	4	0	0	0	8	0	3	0	0	0	2	0	0	0	1	0	4	0	2	0	0	0	0	2	3	1	0	6	0	0	7	0	0	0	0	0	2	0	0	5	4
ENSG00000225387	AL591896.1	0	4	0	0	0	1	0	4	1	0	0	0	0	2	0	1	0	1	0	1	0	1	0	6	0	3	0	0	1	1	1	2	0	0	4	0	0	0	0	0	1	0	1	3	0	0	0	6
ENSG00000179023	KLHDC7A	6	28	16	31	16	30	23	45	9	18	23	67	40	29	29	7	34	21	42	32	51	37	49	36	12	15	30	6	13	30	42	55	19	22	42	18	42	55	13	15	15	12	29	25	17	21	38	56
ENSG00000235282	DYNLL1P3	1	3	1	1	0	4	0	14	0	3	0	2	2	4	0	3	0	4	0	9	0	4	0	3	0	0	0	0	0	0	0	4	0	0	2	0	1	3	0	0	0	0	0	2	0	0	3	8
ENSG00000225478	AL031737.1	0	5	0	0	0	0	0	3	0	0	0	1	0	0	0	0	0	0	0	1	0	0	0	0	0	0	0	0	0	0	0	0	0	0	1	0	0	0	0	0	0	0	0	1	0	0	2	0
ENSG00000009709	PAX7	2	51	1	21	0	32	2	73	1	35	2	17	0	27	0	10	0	14	0	33	0	29	0	65	8	8	3	3	13	2	17	22	0	0	73	1	2	70	0	1	9	1	4	50	0	0	71	39
ENSG00000179002	TAS1R2	0	14	1	10	0	20	1	30	2	9	1	25	0	20	0	2	0	7	0	22	0	25	0	17	3	21	0	0	14	0	9	22	2	1	40	0	1	12	0	0	3	0	1	44	0	0	25	11
ENSG00000159423	ALDH4A1	6	32	11	115	13	138	10	65	9	46	7	10	7	75	6	94	9	263	19	66	23	47	34	116	14	29	10	21	199	19	17	28	6	17	51	23	22	67	10	10	137	4	5	67	9	21	95	32
ENSG00000265606	MIR4695	1	0	1	2	1	2	0	1	0	0	0	2	0	0	0	0	1	0	0	0	0	0	0	2	0	0	0	0	0	0	2	2	0	0	3	0	0	4	0	0	0	0	0	3	0	0	1	0
ENSG00000221662	MIR1290	0	0	0	0	1	0	0	0	0	0	0	0	0	0	0	0	0	1	0	0	0	0	0	0	0	0	0	0	0	0	0	0	0	0	0	0	1	0	0	0	0	0	0	0	0	0	0	0
ENSG00000169991	IFFO2	66	81	162	141	254	209	216	62	112	145	171	220	182	176	241	198	121	148	370	115	206	138	257	72	140	76	249	160	156	189	177	236	193	383	100	367	312	91	158	183	187	129	213	41	226	187	66	207
ENSG00000272084	AL137127.1	2	34	5	80	29	37	10	20	15	19	17	34	15	39	14	25	10	70	22	40	20	21	28	33	8	18	22	13	43	12	26	29	7	19	36	26	18	30	10	18	41	11	8	19	25	19	24	27
ENSG00000127481	UBR4	337	1196	367	3152	1053	1404	822	598	653	1632	691	1104	874	2170	928	1777	575	2158	1047	1443	952	1116	1650	804	825	903	1082	769	1420	869	794	909	670	1482	769	1650	1185	667	584	1021	2208	578	939	815	1146	1029	747	1010
ENSG00000230424	EMC1-AS1	181	10	218	11	62	9	48	2	112	15	25	10	44	13	23	22	24	6	24	13	14	5	24	10	31	29	36	69	8	32	17	7	44	33	13	21	14	4	177	43	24	53	74	3	13	16	8	32
ENSG00000127463	EMC1	35	131	40	317	126	204	100	136	97	200	114	131	76	256	108	248	60	160	110	265	131	163	209	155	82	141	95	85	140	135	112	118	58	142	104	218	185	115	38	133	298	49	108	96	99	125	119	147
ENSG00000053372	MRTO4	17	70	13	107	52	88	38	47	43	105	72	56	49	81	54	62	26	91	50	65	53	37	151	74	40	146	77	26	64	29	35	56	40	61	42	133	104	37	54	91	189	23	55	31	46	67	69	52
ENSG00000286064	AL035413.2	0	1	0	0	2	4	3	5	3	1	1	0	1	5	0	3	5	1	1	4	1	2	3	6	0	2	4	1	0	5	2	0	1	2	4	1	2	1	1	2	1	1	1	1	0	0	4	0
ENSG00000211454	AKR7L	21	27	15	16	59	34	37	57	23	45	34	23	33	192	23	31	66	15	32	18	45	22	102	21	16	18	63	28	21	72	25	27	14	26	19	21	13	19	19	58	28	20	30	23	39	25	30	41
ENSG00000162482	AKR7A3	47	24	18	5	179	57	123	98	59	123	44	94	36	219	79	31	73	16	66	5	51	31	162	18	34	38	142	97	64	89	35	46	50	119	20	96	52	11	32	98	72	57	72	27	92	75	3	95
ENSG00000270728	AL035413.1	0	4	1	2	0	6	3	4	0	3	1	1	0	15	2	0	0	5	1	2	1	3	5	15	2	0	4	0	4	0	2	6	2	2	14	2	0	10	0	1	3	2	2	6	0	3	5	2
ENSG00000053371	AKR7A2	14	34	24	91	56	54	37	38	32	54	36	58	29	101	49	78	49	104	78	55	71	55	67	45	11	31	64	40	91	43	42	51	43	61	35	60	48	30	24	42	51	16	57	36	42	61	19	52
ENSG00000200403	RNU6-1099P	2	4	1	11	2	4	2	3	8	2	0	4	5	6	5	14	5	4	6	0	3	5	3	2	1	4	1	2	9	3	4	2	0	2	3	6	2	2	8	12	7	4	12	4	6	4	1	4
ENSG00000040487	SLC66A1	7	28	9	47	26	64	23	52	14	34	15	44	21	72	25	37	11	32	29	57	25	39	30	34	16	22	24	29	41	26	18	44	12	42	39	41	29	31	22	30	57	19	23	15	33	29	36	39
ENSG00000077549	CAPZB	65	501	80	1277	209	522	201	284	133	473	181	498	228	856	214	726	124	1011	202	619	265	440	340	400	130	358	260	148	488	225	243	254	144	298	289	414	272	228	143	197	724	153	236	417	281	233	365	240
ENSG00000240490	RN7SL277P	49	13	71	30	61	38	49	15	71	68	47	47	44	13	40	22	43	19	50	22	55	33	75	11	48	30	63	43	30	50	56	36	27	62	12	81	58	13	29	49	33	44	55	16	47	72	6	45
ENSG00000173436	MICOS10	9	45	18	168	54	100	41	45	24	108	42	47	46	140	48	96	34	114	48	134	52	63	78	60	20	43	44	41	63	51	43	58	26	63	60	106	76	69	21	47	72	22	46	47	66	72	66	60
ENSG00000201609	RNU4-28P	0	1	0	1	0	1	0	0	0	0	0	0	0	0	0	2	0	0	0	0	1	1	0	4	0	0	0	0	1	0	0	0	0	0	1	1	0	0	0	0	0	0	0	0	0	0	0	0
ENSG00000235185	AL031727.2	0	4	0	3	0	3	0	1	0	1	0	3	0	3	0	0	0	2	0	8	0	1	0	1	0	0	0	0	1	0	1	0	0	0	0	0	0	0	0	0	0	0	0	4	0	0	2	3
ENSG00000158747	NBL1	32	212	39	418	80	151	40	150	18	147	31	82	29	575	69	390	37	436	56	295	61	116	74	145	54	295	45	35	194	58	48	80	34	69	120	115	58	131	57	46	262	30	76	161	73	89	149	65
ENSG00000270136	MICOS10-NBL1	12	89	17	218	47	80	29	65	13	97	30	36	32	245	61	168	33	180	34	183	54	54	87	68	25	112	30	30	111	34	33	50	29	56	60	107	67	62	19	41	118	16	56	57	66	61	60	45
ENSG00000226396	AL031727.1	19	9	19	23	48	23	33	11	39	11	19	13	12	26	20	22	14	10	23	15	21	16	33	10	16	12	23	25	11	25	13	22	14	27	13	43	40	14	19	25	19	13	17	5	25	39	4	19
ENSG00000158748	HTR6	3	29	2	5	1	31	0	28	2	14	2	14	0	22	0	6	3	4	1	21	3	20	0	18	3	24	0	3	7	1	11	2	1	5	15	1	1	20	0	1	18	0	3	22	2	2	19	12
ENSG00000162542	TMCO4	22	75	67	158	100	74	59	102	49	73	40	62	89	147	85	91	52	95	78	99	122	61	99	68	53	33	78	53	63	86	80	70	73	132	79	155	108	63	47	52	72	62	81	40	77	81	39	82
ENSG00000178828	RNF186	16	13	46	2	26	36	45	38	17	21	20	36	54	53	48	24	32	3	125	6	53	16	31	13	18	3	26	18	16	74	46	81	38	94	32	76	39	7	3	8	16	23	34	10	38	32	8	36
ENSG00000235434	AL391883.1	0	3	2	8	5	3	2	10	3	4	0	0	3	3	4	3	1	0	4	9	3	3	0	12	0	2	2	0	0	4	2	2	1	8	9	2	0	2	0	1	0	0	0	1	1	4	4	7
ENSG00000169914	OTUD3	25	84	18	160	47	84	52	55	36	175	47	38	54	123	61	111	26	82	63	109	45	69	137	59	45	39	55	33	45	55	57	47	37	92	54	89	71	71	27	42	79	30	41	39	45	62	53	61
ENSG00000188784	PLA2G2E	0	9	0	1	0	19	0	13	0	5	0	2	0	11	0	0	0	2	0	6	0	10	0	8	2	2	0	0	5	0	3	5	1	0	8	2	0	11	0	0	0	0	0	5	0	0	8	17
ENSG00000242688	RN7SL304P	1	0	4	0	0	2	2	4	0	1	0	4	0	1	2	1	1	0	1	4	1	3	0	5	1	3	1	0	0	1	1	2	0	0	7	0	0	4	0	0	0	0	0	0	0	3	2	4
ENSG00000188257	PLA2G2A	3	50	3	75	0	9	4	23	4	9	1	10	3	30	3	78	1	31	2	31	2	17	5	21	3	70	3	1	36	3	6	11	3	0	19	0	4	23	2	5	93	4	3	33	2	0	38	12
ENSG00000127472	PLA2G5	0	35	3	31	2	27	1	45	3	14	0	8	1	45	2	42	2	26	0	54	1	15	6	26	4	10	0	0	9	3	9	19	0	0	37	6	2	38	0	2	11	0	3	21	3	1	40	22
ENSG00000117215	PLA2G2D	0	14	0	9	1	7	0	9	0	7	1	5	1	18	0	1	0	7	0	5	0	25	1	8	1	6	0	0	5	0	2	5	0	0	19	3	0	14	0	0	2	1	2	11	0	0	16	11
ENSG00000158786	PLA2G2F	1	40	5	15	0	36	2	60	1	20	2	9	1	36	0	9	0	21	1	23	1	19	0	45	8	10	0	1	6	0	18	25	0	0	73	3	0	53	1	0	16	0	0	46	1	0	54	42
ENSG00000227066	Z98257.1	2	11	0	5	0	13	0	13	0	9	0	6	0	15	0	2	0	3	0	15	0	8	0	26	1	3	0	0	6	0	14	19	0	3	25	1	0	32	0	0	1	0	1	9	0	0	14	15
ENSG00000187980	PLA2G2C	0	27	1	8	0	17	0	22	1	11	0	7	0	23	0	3	0	7	1	23	1	15	0	30	2	4	0	0	6	0	11	11	0	1	27	1	0	26	0	2	3	0	1	23	0	0	19	17
ENSG00000225986	UBXN10-AS1	0	3	0	2	1	6	0	2	0	1	0	0	0	4	0	2	0	0	0	7	0	2	0	2	0	1	0	0	0	0	2	3	0	0	1	0	0	0	0	0	2	0	0	1	0	0	4	1
ENSG00000162543	UBXN10	4	48	5	25	10	36	6	40	8	22	6	11	2	27	3	33	6	28	10	41	2	21	21	33	7	7	2	8	17	19	17	20	5	17	54	6	54	35	2	6	11	4	21	27	15	5	42	23
ENSG00000228105	LINC01757	0	5	0	2	0	4	0	23	0	1	0	0	0	4	0	0	0	2	0	5	0	3	0	6	2	1	0	0	2	0	2	1	0	0	9	0	0	11	0	0	0	0	0	2	1	0	10	3
ENSG00000284710	Z98257.2	0	11	1	3	0	10	0	26	2	8	1	5	0	13	0	4	1	4	0	12	0	4	0	21	0	2	1	2	3	0	3	2	1	1	17	1	0	19	1	2	1	1	1	18	0	0	20	11
ENSG00000158816	VWA5B1	7	85	6	76	18	47	1	86	4	31	4	26	1	75	13	12	11	26	3	52	1	46	5	94	11	18	0	2	9	4	38	53	2	7	99	14	2	108	6	2	7	6	5	62	5	0	78	54
ENSG00000226664	AL020998.1	0	1	0	3	0	2	0	2	0	0	0	0	0	1	0	0	0	5	0	0	0	1	0	0	0	0	0	0	0	0	0	3	0	1	2	0	0	2	0	0	0	0	0	0	0	0	1	3
ENSG00000236963	LINC01141	2	60	2	17	4	47	1	66	0	21	0	27	2	63	0	16	0	17	0	54	2	20	2	48	13	7	2	0	8	1	19	23	1	4	54	5	4	30	0	2	14	3	4	24	0	2	71	32
ENSG00000226487	AL139254.1	0	0	0	1	0	1	1	1	0	0	0	0	0	3	0	0	0	0	0	0	0	0	0	5	1	3	0	0	0	0	0	1	0	0	2	0	0	0	0	0	0	0	0	1	0	0	3	0
ENSG00000284641	AL139254.2	0	12	0	0	0	3	0	17	0	1	0	1	0	9	1	2	0	7	0	7	0	6	0	6	1	0	0	0	3	0	9	8	0	0	8	0	0	4	0	0	2	0	0	15	0	0	7	14
ENSG00000284743	AL139254.3	0	6	0	1	0	1	0	2	0	1	1	1	0	3	0	2	0	4	0	4	0	0	0	2	0	3	0	1	0	0	0	1	0	0	2	0	0	0	0	0	0	0	0	1	0	0	4	2
ENSG00000162545	CAMK2N1	20	39	16	94	65	58	38	95	15	124	24	24	23	199	37	131	9	85	37	52	29	27	125	51	27	59	22	34	36	28	38	35	30	80	27	33	16	28	13	40	59	23	66	36	37	32	44	15
ENSG00000090432	MUL1	12	47	15	105	72	69	35	58	40	70	29	50	50	114	42	63	37	93	57	105	70	43	62	63	39	42	63	40	44	38	35	28	25	65	47	103	82	30	22	52	53	26	44	30	65	63	55	56
ENSG00000215520	RPS4XP4	0	9	0	2	1	13	1	5	2	3	0	4	0	4	0	1	0	0	0	8	0	3	0	2	0	4	0	0	2	0	5	3	0	1	5	0	1	5	0	0	1	0	0	5	0	0	6	4
ENSG00000183114	FAM43B	2	18	2	11	3	33	3	25	4	29	2	32	0	22	4	34	1	25	3	16	1	20	4	12	0	21	6	1	11	2	6	5	3	1	28	5	1	14	6	3	25	5	1	18	3	1	25	12
ENSG00000158825	CDA	0	14	0	4	2	20	1	13	0	26	1	15	0	24	1	4	1	14	0	20	0	7	0	11	1	24	0	1	3	0	4	4	1	1	9	0	2	9	1	4	12	0	1	3	1	0	14	10
ENSG00000158828	PINK1	92	100	140	396	214	221	159	96	168	219	134	267	201	260	175	209	149	345	260	317	253	180	301	126	142	119	225	151	294	124	155	146	125	263	106	360	224	98	90	106	218	90	155	115	237	207	87	129
ENSG00000284005	MIR6084	9	3	27	40	25	15	23	3	22	25	3	66	21	14	21	7	14	42	12	33	17	12	15	13	3	14	22	15	41	8	12	8	21	25	9	32	7	6	4	16	12	7	9	17	18	18	5	10
ENSG00000117242	PINK1-AS	9	45	12	93	60	67	39	47	26	94	63	78	87	60	95	61	49	60	91	56	100	76	140	61	58	34	76	52	53	64	65	51	70	108	59	177	116	37	29	53	44	49	59	34	107	81	46	84
ENSG00000244038	DDOST	82	98	159	313	388	279	301	78	245	403	258	305	336	171	327	262	256	184	346	183	412	291	605	87	237	136	471	274	261	290	230	225	228	437	96	716	469	98	132	203	177	174	268	86	467	472	50	249
ENSG00000117245	KIF17	57	79	47	65	47	108	22	91	52	73	58	88	28	101	28	70	37	41	27	77	21	62	41	84	38	63	28	54	65	34	37	75	46	21	108	39	27	101	45	43	37	48	76	58	24	34	71	74
ENSG00000235432	AL663074.2	0	11	0	6	0	5	0	8	0	9	1	1	0	5	0	0	1	1	0	4	0	9	0	9	0	6	0	0	0	0	2	3	1	0	16	0	1	20	0	1	2	0	1	9	0	0	18	3
ENSG00000189410	SH2D5	0	30	3	17	0	35	2	35	2	18	0	8	0	41	1	9	2	22	1	36	1	29	1	27	6	8	1	2	13	5	11	16	1	2	47	1	0	71	0	4	9	0	0	14	2	0	28	29
ENSG00000233069	AL663074.1	0	5	0	2	0	0	0	4	0	2	0	1	0	9	0	1	0	1	0	3	0	6	0	8	1	1	0	0	1	0	1	3	0	0	1	0	0	2	0	0	0	0	0	7	0	0	1	3
ENSG00000127483	HP1BP3	117	298	168	1089	365	459	268	194	226	566	314	440	329	552	376	773	225	562	437	622	407	472	669	230	306	272	349	260	441	369	293	319	302	669	270	809	551	216	150	269	539	180	358	124	443	373	166	354
ENSG00000075151	EIF4G3	92	288	103	977	202	360	185	220	151	448	172	269	187	539	285	602	171	725	228	483	269	320	437	236	166	289	176	163	295	228	269	293	193	379	246	503	396	191	188	241	475	154	230	201	291	271	269	270
ENSG00000251914	RNU7-200P	0	0	0	0	0	0	0	0	0	0	0	0	0	1	0	0	0	0	0	0	0	0	0	1	0	0	0	0	0	0	0	0	0	0	0	0	0	0	0	0	0	0	0	0	0	0	0	0
ENSG00000221808	MIR1256	0	4	0	3	0	2	0	0	0	0	0	0	0	3	0	0	0	1	0	1	2	1	0	0	0	0	0	0	0	0	0	1	0	0	0	0	2	0	0	0	3	0	1	0	1	0	2	0
ENSG00000233072	RPS15AP6	3	0	1	3	1	1	1	6	1	4	0	1	0	4	5	7	1	0	0	5	2	3	3	3	0	1	1	1	4	3	1	0	0	1	1	1	4	5	0	4	5	1	0	3	1	0	2	0
ENSG00000236073	AL627311.1	0	0	0	3	1	3	0	1	0	6	1	1	1	1	0	1	1	0	1	4	0	2	4	0	0	2	0	1	1	1	0	1	0	0	3	3	1	2	0	0	3	0	2	0	0	5	0	5
ENSG00000235112	HSPE1P27	0	0	0	2	2	1	0	0	0	0	1	0	1	6	0	1	0	0	1	0	2	0	0	1	0	0	0	3	1	0	0	0	0	0	3	0	2	2	0	0	0	0	0	4	0	3	1	1
ENSG00000287192	AL031005.2	0	18	1	4	0	11	5	11	0	1	2	3	0	8	0	4	4	12	2	31	2	5	0	20	1	4	2	0	1	0	6	13	0	2	12	3	1	23	0	1	0	0	4	16	5	0	14	19
ENSG00000117298	ECE1	405	475	683	1444	847	665	602	241	644	722	664	806	679	829	496	1010	433	1096	665	786	724	533	1091	304	599	443	830	655	674	594	534	580	500	955	285	1621	1010	299	371	553	850	357	612	286	671	576	260	856
ENSG00000236936	AL031005.1	0	2	0	3	0	6	0	5	1	1	0	1	1	2	0	0	0	1	0	2	1	1	6	5	0	1	2	0	1	0	3	1	0	2	4	2	0	4	0	2	0	0	0	3	0	0	5	7
ENSG00000231105	ECE1-AS1	1	21	2	5	1	20	0	21	0	10	1	16	1	18	1	5	2	18	0	12	6	14	1	16	3	8	4	0	2	0	5	12	3	1	16	3	4	12	0	2	2	2	2	12	0	1	14	11
ENSG00000236216	PPP1R11P1	1	3	0	3	1	2	0	0	1	0	0	10	1	5	0	0	1	2	1	8	0	4	0	4	0	3	3	0	0	0	4	1	0	0	1	2	1	7	1	0	3	0	1	3	1	0	1	4
ENSG00000228823	AL592309.1	0	7	0	0	0	7	0	2	0	0	0	0	0	0	0	0	0	3	0	2	0	3	0	14	2	0	0	0	0	0	1	6	0	0	8	0	0	8	0	0	0	0	0	7	0	0	4	11
ENSG00000236009	AL592309.2	1	3	0	1	1	4	1	3	1	0	2	0	0	5	0	0	0	1	0	5	0	0	0	9	1	0	1	0	2	0	4	3	0	0	5	0	0	3	2	0	0	0	1	2	0	0	8	4
ENSG00000227001	NBPF2P	4	23	12	37	4	16	9	12	3	20	7	7	16	26	8	17	10	23	18	26	8	25	23	15	9	13	12	7	15	9	7	19	7	14	23	22	13	5	15	13	13	10	6	14	16	17	16	25
ENSG00000187952	HS6ST1P1	3	7	4	3	5	11	1	2	2	24	3	12	3	7	3	2	1	1	0	0	6	4	0	5	0	3	1	2	4	0	2	1	4	1	0	15	1	6	6	0	5	3	6	1	6	2	2	7
ENSG00000186543	CROCCP5	5	15	5	1	1	9	2	7	2	0	0	0	0	7	0	2	2	1	0	9	0	6	2	16	2	4	0	0	0	0	9	4	2	1	13	2	0	16	1	1	1	0	2	6	0	0	11	13
ENSG00000142794	NBPF3	15	70	23	92	54	73	23	64	28	56	48	37	79	105	40	67	24	52	29	121	51	65	58	63	27	39	42	24	44	35	42	54	39	57	70	73	40	93	19	26	37	19	44	62	42	39	53	78
ENSG00000176378	PFN1P10	0	1	0	0	0	0	1	3	0	0	0	4	0	0	0	0	0	0	0	0	0	0	0	2	0	0	0	0	2	0	0	0	0	0	1	2	0	9	0	1	0	0	0	0	0	0	2	1
ENSG00000162551	ALPL	11	69	2	62	10	78	4	63	1	79	9	123	3	84	12	28	15	65	7	67	20	45	13	163	5	119	12	9	16	12	17	22	9	16	37	17	12	33	5	14	254	7	6	35	5	15	85	36
ENSG00000233431	LINC02596	13	4	33	1	20	9	4	4	27	6	5	18	1	15	4	3	0	3	4	8	5	5	6	20	4	16	4	1	3	2	13	7	1	3	4	11	5	3	4	3	5	6	8	4	12	3	12	2
ENSG00000076864	RAP1GAP	311	73	395	144	479	210	334	118	243	291	396	307	509	113	396	182	411	46	473	73	442	198	523	110	434	90	413	289	183	388	345	441	248	567	144	651	320	179	214	390	244	292	411	75	586	435	61	431
ENSG00000090686	USP48	58	164	71	502	168	201	126	88	104	286	212	324	188	282	212	317	179	277	223	316	212	292	373	94	136	67	191	122	187	207	184	158	146	314	177	425	269	123	86	143	183	131	190	113	312	233	81	204
ENSG00000231978	AL590103.1	0	1	0	0	0	1	0	0	0	1	0	1	0	1	0	1	0	2	0	2	0	0	0	0	0	0	0	0	0	0	0	3	0	0	0	0	0	0	0	0	0	0	1	1	0	0	2	0
ENSG00000187942	LDLRAD2	38	63	45	74	34	58	38	38	33	28	29	48	24	62	9	40	20	51	16	99	22	35	24	53	18	44	22	19	30	20	39	57	15	24	42	43	13	41	24	21	47	26	35	63	19	22	47	36
ENSG00000142798	HSPG2	335	1842	481	9910	853	2134	547	851	498	2591	536	1303	589	4657	953	5528	507	10211	998	6506	684	2820	1241	1990	604	3376	834	568	3493	922	802	1249	555	1221	1121	998	788	1225	339	506	3794	587	824	1771	771	806	1290	642
ENSG00000232037	AL590556.1	0	0	0	1	3	4	3	2	5	2	2	1	2	4	4	3	3	1	1	3	2	3	2	4	3	0	1	1	1	2	4	3	0	1	0	5	2	6	1	1	2	1	2	0	1	2	2	2
ENSG00000283234	AL590556.2	0	10	0	5	0	9	1	9	0	12	0	6	0	7	0	0	0	5	0	2	1	6	0	3	0	4	0	1	1	0	3	4	1	1	12	1	0	9	0	0	3	0	1	7	0	0	8	9
ENSG00000219073	CELA3B	13084	133	36512	12	52209	19393	20428	1544	41905	29860	30273	35823	44537	326	37848	14944	42204	15	50142	688	48028	13980	64697	1240	29559	5414	48459	26757	16665	29430	23706	26747	22702	47083	3899	68006	40215	3669	17736	21616	8047	20877	29579	1190	50062	48224	88	27853
ENSG00000285959	AL590556.3	26540	271	66020	46	119624	48212	58802	4660	77259	68601	85984	88717	113903	874	100577	36211	88153	50	118108	1660	132174	37933	174070	3309	77441	13538	140249	74561	51262	85989	63795	69776	65906	141672	11576	197244	120364	10668	41245	57148	22719	48068	68090	3129	134728	127312	239	91783
ENSG00000273610	RN7SL386P	97	3	209	8	170	43	27	7	214	157	148	139	182	1	51	24	218	0	70	3	170	56	153	10	27	10	235	113	51	39	82	66	53	101	11	304	120	34	23	21	20	88	83	8	232	154	6	133
ENSG00000201919	RNU6-1022P	7	0	10	1	7	9	1	0	23	26	25	16	39	0	14	6	47	0	14	1	27	2	41	4	1	0	40	26	8	4	11	6	10	24	5	33	24	5	4	7	3	10	6	4	53	23	1	25
ENSG00000142789	CELA3A	26760	246	60775	29	108197	42440	55309	4224	68929	56637	79603	75695	100452	786	88322	33003	73398	28	96977	1367	117622	33196	149429	2864	70058	12384	128433	70603	46890	75676	56740	60208	61172	126767	10531	179753	109931	9738	38383	53386	20490	43472	61387	2740	120875	114685	219	84617
ENSG00000278124	RN7SL186P	224	6	581	8	611	106	106	16	427	389	506	440	570	4	322	122	408	1	359	4	732	223	793	17	124	34	1152	680	282	255	488	272	313	545	73	1304	528	121	89	111	77	254	169	9	896	659	9	593
ENSG00000201273	RNU6-776P	8	1	21	1	56	14	10	0	31	55	54	74	73	1	42	9	34	0	34	2	104	28	99	4	17	0	117	78	39	16	44	18	34	71	10	139	71	15	7	11	10	26	28	8	106	76	0	58
ENSG00000228397	LINC01635	21	17	23	5	13	21	6	12	26	6	9	14	0	11	4	7	3	7	2	10	8	4	4	16	4	16	6	12	3	2	5	11	4	8	12	13	5	9	10	9	9	7	10	17	4	8	13	11
ENSG00000218510	LINC00339	41	40	180	56	184	122	48	79	72	93	250	181	172	58	192	111	190	37	210	77	339	144	396	38	162	32	204	113	120	186	178	159	157	338	71	610	328	58	52	39	46	57	101	35	361	278	25	235
ENSG00000070831	CDC42	30	288	64	871	185	381	159	173	155	343	196	471	147	540	214	591	116	553	212	469	212	311	305	225	140	208	250	173	271	175	160	216	116	236	174	373	262	163	89	152	425	124	180	185	250	269	170	216
ENSG00000285752	CDC42-AS1	0	22	2	8	2	9	0	9	2	2	4	7	0	15	0	2	1	3	3	7	10	6	4	7	2	5	4	2	5	3	5	11	5	4	25	1	3	14	2	1	10	0	2	8	0	3	29	2
ENSG00000285794	AL031281.1	6	4	24	5	45	14	9	3	12	16	53	25	22	8	31	23	49	13	44	17	65	22	97	3	55	7	40	19	30	42	34	21	30	80	9	95	81	10	14	11	6	13	23	1	82	68	0	51
ENSG00000230068	CDC42-IT1	1	8	3	11	4	7	6	2	1	1	3	8	8	8	6	5	2	6	1	5	2	6	2	8	1	1	5	1	3	2	3	3	4	5	2	7	1	6	1	3	5	2	1	3	6	6	1	5
ENSG00000271428	MPHOSPH6P1	0	0	0	2	0	2	0	0	0	0	0	0	0	2	0	0	1	0	0	3	0	0	0	1	0	1	1	0	1	0	2	2	0	1	5	0	2	1	0	0	2	0	2	1	0	0	3	2
ENSG00000162552	WNT4	1	41	6	181	12	41	9	56	11	42	14	25	8	45	14	20	2	25	10	35	4	15	46	57	15	13	12	4	15	10	26	31	11	24	76	36	16	75	3	36	25	8	38	25	12	3	37	51
ENSG00000285873	AL445253.1	19	9	7	6	12	10	10	7	16	6	10	2	7	8	7	10	9	13	3	5	4	7	8	7	10	6	10	8	8	14	8	6	2	6	8	7	6	6	6	7	7	6	19	9	4	4	13	9
ENSG00000266564	MIR4418	0	2	0	0	0	0	0	2	0	1	0	0	0	0	0	0	0	0	0	0	0	0	0	1	0	0	0	0	0	0	1	3	0	0	0	0	0	8	0	0	2	0	0	1	0	0	0	0
ENSG00000234397	PPIAP34	0	0	0	1	0	3	1	5	0	0	0	0	0	2	0	1	1	0	0	2	0	1	0	1	0	0	2	0	0	0	1	1	0	0	1	0	0	2	0	0	0	0	0	5	0	0	0	1
ENSG00000279625	AL591122.1	0	5	1	1	0	7	0	5	1	5	0	3	0	2	3	2	0	1	1	9	0	3	1	19	3	3	0	1	0	0	7	6	0	0	14	1	1	14	0	1	0	2	3	6	0	0	11	1
ENSG00000184677	ZBTB40	65	215	191	444	222	227	251	178	116	308	153	266	213	386	206	319	135	264	240	262	280	228	384	140	134	135	187	168	206	270	278	235	173	342	176	382	280	126	65	126	253	140	235	136	228	229	119	265
ENSG00000237200	ZBTB40-IT1	0	2	4	11	1	2	3	7	0	8	5	1	1	8	2	1	3	1	0	5	0	1	15	1	0	1	1	1	1	6	0	3	3	10	6	10	2	8	0	1	0	3	3	1	0	2	0	2
ENSG00000070886	EPHA8	45	55	88	17	80	55	23	67	55	39	24	56	16	63	24	21	11	30	11	60	47	93	27	76	24	24	49	47	21	29	73	59	23	26	70	69	27	56	16	25	25	15	24	33	28	27	62	72
ENSG00000276835	MIR6127	0	0	0	0	0	0	0	2	0	0	0	0	0	0	0	0	0	0	0	3	0	1	0	0	0	0	0	0	0	0	0	0	0	0	0	0	0	14	0	0	0	0	0	0	0	0	0	1
ENSG00000173372	C1QA	5	107	8	395	19	150	12	15	7	30	6	65	9	71	14	112	3	324	10	195	11	89	22	24	11	82	17	12	159	9	22	32	6	15	79	16	21	43	8	13	101	14	9	54	18	15	68	14
ENSG00000159189	C1QC	10	150	13	348	48	107	12	30	21	44	8	39	12	73	24	137	7	281	21	166	33	85	28	19	13	110	11	11	112	12	28	47	7	20	99	13	29	37	10	22	108	9	25	67	38	22	71	25
ENSG00000173369	C1QB	7	126	6	269	23	113	8	22	5	21	6	50	8	56	10	89	7	273	10	120	9	79	35	28	4	79	9	10	116	5	19	29	9	19	90	22	12	29	11	6	90	3	19	70	22	10	62	15
ENSG00000133216	EPHB2	16	134	17	144	49	134	32	126	30	95	28	114	38	110	52	95	38	90	79	108	38	76	37	111	33	75	45	22	77	47	89	123	32	67	123	68	59	158	30	34	72	18	49	73	35	29	105	102
ENSG00000265422	MIR4684	0	0	0	1	0	1	0	0	1	0	0	0	0	1	0	0	0	1	0	3	0	0	0	1	0	0	0	0	0	1	0	0	0	0	0	0	0	0	0	0	1	0	0	0	0	0	0	0
ENSG00000225952	AL512444.1	0	0	0	3	0	3	0	1	0	0	0	0	0	2	0	0	0	0	0	0	0	4	0	1	0	3	0	0	1	0	1	6	0	0	2	0	0	3	0	0	0	0	0	1	0	0	0	0
ENSG00000264014	MIR4253	0	0	0	0	0	0	0	2	0	0	0	0	0	0	0	0	0	0	0	0	1	0	0	0	0	0	0	0	0	0	0	3	0	0	3	0	0	1	0	0	0	0	0	0	0	0	0	0
ENSG00000215906	LACTBL1	4	9	4	3	1	16	1	6	2	3	2	37	1	7	2	2	0	4	0	7	6	7	4	11	2	8	3	0	10	3	5	9	0	1	8	0	2	6	2	2	8	3	3	11	2	0	15	17
ENSG00000227868	TEX46	0	5	0	5	0	4	0	3	0	4	0	2	1	4	0	1	0	1	0	2	0	4	0	12	0	2	0	0	0	0	0	1	0	0	7	0	0	13	0	0	0	0	0	5	0	0	5	0
ENSG00000004487	KDM1A	44	103	46	277	160	194	130	68	112	339	137	211	164	207	208	254	128	154	237	203	263	172	316	87	151	91	162	159	171	204	163	174	90	312	102	408	280	99	104	122	202	82	170	80	225	183	90	150
ENSG00000240553	AL031428.1	0	13	2	18	4	14	4	11	2	8	2	7	0	18	5	9	0	10	3	19	9	4	2	13	3	6	2	2	10	2	1	4	2	5	8	8	3	7	6	4	11	3	4	19	0	5	7	7
ENSG00000263793	MIR3115	0	0	0	2	0	0	4	1	0	2	0	0	0	1	1	4	0	0	1	1	3	0	5	0	0	0	0	0	0	0	1	2	0	0	1	2	3	2	1	0	0	0	2	0	0	0	2	0
ENSG00000266802	AL031428.2	0	0	0	0	0	1	0	0	1	0	2	0	0	4	0	1	0	0	0	0	0	0	0	1	0	0	0	0	0	0	1	0	0	0	1	0	1	2	0	0	0	0	1	4	0	0	1	0
ENSG00000169641	LUZP1	26	179	23	614	75	212	82	168	53	237	82	96	64	537	112	316	40	389	93	274	130	183	107	176	52	212	80	66	177	77	86	96	61	108	126	135	82	125	73	103	323	30	83	120	91	83	167	94
ENSG00000229010	AL161672.1	0	7	0	1	0	3	2	3	0	1	0	5	0	6	0	1	0	0	0	13	0	5	0	5	2	2	0	0	0	0	2	5	0	1	5	0	0	6	0	1	6	1	0	9	0	0	4	4
ENSG00000206935	RNU6-514P	0	3	0	1	0	0	0	1	0	0	0	0	0	0	0	0	0	0	0	2	0	0	0	2	0	1	0	0	0	0	0	0	0	0	1	0	0	0	0	0	0	0	0	0	0	0	0	1
ENSG00000252578	RNU6-135P	0	0	0	1	0	1	0	0	0	0	0	0	0	0	0	0	0	0	0	0	0	0	0	0	0	0	0	0	0	0	0	0	0	0	0	0	0	1	0	0	0	0	0	0	0	0	0	0
ENSG00000179546	HTR1D	0	11	3	11	3	22	2	30	0	9	1	5	0	29	0	1	1	8	0	19	0	15	0	28	3	14	0	0	7	0	5	6	1	0	12	1	3	8	0	0	3	3	4	12	2	1	32	12
ENSG00000215381	AL109936.2	0	1	1	2	0	12	0	2	0	1	0	1	3	3	0	0	0	4	1	3	2	1	0	5	2	0	1	2	0	1	1	6	0	0	4	2	0	3	1	0	0	0	0	7	0	0	4	0
ENSG00000261326	LINC01355	9	38	19	91	59	39	29	23	27	88	30	49	51	80	63	64	41	33	63	71	69	52	81	32	24	13	61	46	53	51	62	41	31	93	22	147	77	47	22	31	93	24	47	14	65	71	32	44
ENSG00000284726	AL109936.8	0	3	0	3	0	1	0	5	0	2	0	0	0	1	1	0	0	1	0	9	0	4	1	7	0	0	0	0	0	0	2	2	0	0	8	0	0	4	0	0	0	0	0	2	0	0	5	5
ENSG00000125944	HNRNPR	50	251	80	713	232	549	213	177	192	675	306	677	302	570	317	575	209	579	328	398	387	359	482	203	177	281	321	252	384	330	290	281	227	427	178	727	404	201	170	294	737	177	281	223	414	362	219	318
ENSG00000125945	ZNF436	17	54	20	294	43	86	17	39	21	77	35	37	32	130	43	146	24	177	42	177	142	144	77	56	25	48	39	30	94	47	41	64	30	50	42	81	33	50	118	185	237	94	148	71	50	32	69	25
ENSG00000249087	ZNF436-AS1	14	27	28	56	25	34	19	26	31	17	17	23	12	44	15	27	11	34	8	54	15	24	17	29	10	19	14	23	19	17	31	16	9	5	45	29	13	29	16	16	23	13	17	17	16	21	25	29
ENSG00000201405	AL109936.1	14	6	26	14	19	13	18	7	28	5	13	4	6	12	10	16	7	10	5	9	9	4	5	4	8	11	11	21	3	9	17	3	5	2	14	8	6	4	13	13	11	12	10	4	7	11	4	12
ENSG00000271420	AL109936.3	0	2	3	4	7	13	6	0	3	4	8	13	9	12	3	7	7	7	4	6	20	18	14	8	12	2	8	4	3	3	10	11	7	13	1	12	8	5	3	9	8	8	11	11	13	9	3	7
ENSG00000204219	TCEA3	249	63	622	202	950	457	750	101	497	523	765	706	1036	124	786	478	831	112	997	175	1183	363	1210	75	572	114	1034	617	485	814	567	612	853	1580	202	1677	939	179	305	494	249	491	660	90	1317	1081	50	933
ENSG00000232482	AL357134.1	0	2	0	0	0	0	1	5	0	0	0	0	0	2	0	3	0	2	1	3	0	0	0	2	0	1	0	0	0	1	1	2	0	0	4	1	0	4	0	0	0	0	0	0	0	0	3	7
ENSG00000088280	ASAP3	41	86	70	303	100	122	104	72	39	123	82	89	92	122	119	205	108	200	89	188	199	121	123	82	74	76	105	83	112	118	123	141	79	215	87	180	136	70	51	57	88	85	109	68	119	132	80	127
ENSG00000007968	E2F2	2	31	5	19	3	34	1	55	1	12	2	32	4	37	3	4	1	13	3	48	1	44	2	49	5	36	3	3	14	7	19	21	1	3	34	10	3	50	3	1	21	2	4	31	6	1	33	27
ENSG00000235052	AL021154.1	0	1	0	1	3	3	0	5	0	4	0	2	1	1	0	3	0	0	1	1	0	0	0	1	0	0	0	2	0	0	1	2	0	0	5	0	0	9	0	0	0	0	1	0	0	0	0	0
ENSG00000117318	ID3	11	82	6	182	33	46	39	26	16	76	19	28	24	135	31	242	10	236	17	83	6	32	20	23	16	96	20	9	45	29	21	27	11	38	31	38	24	20	5	17	67	23	40	15	4	8	41	21
ENSG00000285802	AL450043.1	0	6	0	2	0	6	0	4	0	3	0	9	0	6	0	0	0	3	0	2	0	3	0	16	2	0	0	0	2	0	3	5	0	0	8	1	0	6	0	0	0	0	0	2	0	0	16	4
ENSG00000197880	MDS2	0	12	1	10	0	10	0	14	0	12	1	6	0	18	2	3	0	5	0	16	0	2	1	14	0	7	0	1	6	0	15	11	0	0	22	0	0	13	0	0	4	0	0	12	0	0	17	15
ENSG00000229239	AL451000.1	0	8	3	2	1	7	0	12	0	6	1	6	0	3	1	1	1	2	0	10	1	5	0	14	0	3	0	0	2	0	8	19	1	1	22	4	0	11	0	0	1	0	0	3	0	0	8	6
ENSG00000142676	RPL11	275	499	526	2060	1773	1298	1242	267	920	1711	1220	1439	1265	1046	1203	1271	910	911	1153	1284	1589	1156	2992	415	1088	799	1750	1018	1297	1317	1004	1192	1070	2278	518	3413	1924	397	706	977	1144	821	1291	322	2306	2069	296	1361
ENSG00000236810	ELOA-AS1	5	15	5	18	1	17	6	26	2	20	5	19	7	32	10	14	2	20	10	19	6	22	2	11	13	10	8	5	8	7	14	12	2	8	11	16	6	18	4	3	14	7	11	17	12	3	34	19
ENSG00000011007	ELOA	70	157	109	620	291	329	206	139	231	370	318	342	296	248	261	324	261	340	361	278	408	267	526	210	227	250	367	211	356	266	203	282	206	405	146	693	404	143	158	231	401	156	226	113	500	343	115	311
ENSG00000057757	PITHD1	16	54	24	174	66	99	52	39	53	113	63	86	55	125	64	113	75	96	65	111	113	104	136	75	35	37	94	43	66	57	35	57	53	97	46	193	124	68	41	61	106	34	48	43	82	75	50	71
ENSG00000011009	LYPLA2	10	53	28	81	35	26	25	34	28	44	31	15	29	85	43	56	20	69	32	71	32	38	45	37	24	41	42	18	47	31	39	31	10	40	38	76	41	24	9	20	53	28	22	31	24	31	57	36
ENSG00000117308	GALE	7	56	12	50	10	26	10	49	9	40	7	24	10	110	6	23	5	23	19	51	6	40	22	42	10	27	5	12	31	11	20	27	9	32	56	19	16	23	9	14	50	12	9	31	13	12	32	46
ENSG00000117305	HMGCL	23	61	17	130	59	68	45	54	34	56	34	111	66	112	54	78	34	76	62	126	95	90	95	71	33	22	59	46	53	36	51	44	39	82	66	77	49	64	27	28	59	32	39	43	73	60	51	72
ENSG00000179163	FUCA1	12	39	27	115	34	57	27	19	25	55	32	29	57	119	26	66	32	71	47	89	69	47	69	36	33	19	54	43	48	39	51	60	41	53	52	54	69	28	22	26	47	24	36	19	54	53	15	45
ENSG00000188822	CNR2	0	60	0	20	0	19	0	27	0	4	0	24	0	51	0	5	0	4	0	22	0	45	0	21	2	13	0	0	4	2	10	14	2	0	44	1	0	18	0	0	9	0	0	20	1	0	37	15
ENSG00000229106	BTBD6P1	0	29	0	34	0	11	2	15	0	1	1	12	0	13	0	3	0	15	1	13	0	19	1	24	2	8	3	1	7	1	4	10	0	2	18	4	5	15	1	2	9	1	2	18	0	4	15	13
ENSG00000232557	AL590609.2	0	0	0	0	0	0	0	5	0	1	0	0	0	0	0	0	0	0	0	2	0	0	0	2	0	0	0	0	0	0	0	4	0	0	4	0	0	3	0	0	1	0	0	0	0	0	0	1
ENSG00000264926	MIR378F	0	2	0	0	0	0	0	1	0	1	0	0	0	0	0	0	0	1	0	1	0	0	0	0	0	0	0	0	0	0	0	0	0	0	1	0	0	0	0	0	0	0	0	0	0	0	0	0
ENSG00000230228	H3P1	0	3	0	3	0	0	2	0	0	0	0	0	0	2	1	1	1	1	0	0	0	0	0	9	2	3	0	0	0	1	0	0	0	1	0	0	0	2	0	0	2	0	0	2	1	0	3	0
ENSG00000189266	PNRC2	16	123	11	424	95	160	57	83	34	283	105	134	114	312	108	295	65	281	103	229	175	135	199	130	53	119	81	78	123	117	98	114	79	203	90	157	155	77	36	53	221	108	94	95	148	123	78	78
ENSG00000188529	SRSF10	33	237	45	712	219	472	159	114	150	462	259	301	261	448	285	475	181	528	305	315	291	267	411	223	185	270	281	187	232	228	212	214	125	342	122	524	377	153	133	162	470	143	258	142	353	295	154	241
ENSG00000215905	AL590609.1	1	6	0	2	2	3	1	6	2	6	2	1	1	7	2	2	0	5	0	2	3	3	3	1	2	8	1	4	0	2	2	6	0	1	8	1	2	8	1	1	1	1	0	5	5	3	9	6
ENSG00000225315	AL591178.1	0	5	0	1	0	9	0	6	0	5	0	3	0	6	0	3	0	0	0	4	0	2	0	3	0	2	0	0	0	0	1	4	0	0	8	1	1	9	1	0	0	0	0	1	0	0	2	8
ENSG00000142661	MYOM3	12	113	23	40	20	176	18	167	15	85	19	81	9	148	17	37	12	64	21	129	9	85	14	145	28	41	7	11	73	45	72	162	19	33	170	37	37	183	8	6	69	4	6	123	12	18	139	107
ENSG00000230703	MYOM3-AS1	0	2	0	0	0	3	0	3	1	1	0	1	0	2	0	0	1	0	1	1	0	1	0	0	1	1	0	0	0	0	0	1	0	0	1	1	1	1	0	0	1	0	0	11	0	0	1	0
ENSG00000142677	IL22RA1	262	22	460	8	330	155	511	105	261	246	262	333	708	86	610	227	426	11	771	43	686	223	706	48	450	83	370	230	165	739	493	479	554	1024	123	591	305	84	117	123	62	298	352	45	473	362	29	422
ENSG00000185436	IFNLR1	27	46	22	25	62	61	45	56	29	38	24	35	42	106	36	31	35	18	60	41	42	42	87	40	47	17	43	44	32	50	49	70	30	102	53	76	30	54	24	17	12	29	41	45	27	53	52	47
ENSG00000230023	LINC02800	2	11	2	7	2	14	0	24	2	4	2	2	1	7	0	1	1	10	0	9	0	8	0	23	3	4	1	0	10	0	5	7	3	0	10	1	0	11	4	2	0	1	1	29	1	0	14	9
ENSG00000232298	GRHL3-AS1	2	4	2	0	1	4	0	6	0	3	0	1	1	5	1	0	0	3	1	6	0	6	0	9	2	1	0	0	0	0	1	2	1	0	10	0	1	4	1	0	1	0	1	2	0	0	5	3
ENSG00000158055	GRHL3	1	42	0	15	1	34	1	52	2	84	4	9	0	23	1	10	0	17	3	41	7	13	4	45	5	13	1	1	15	3	17	33	1	0	64	6	9	56	2	2	7	6	2	34	2	0	47	35
ENSG00000001460	STPG1	7	53	5	41	23	52	36	81	10	60	24	33	21	76	29	33	20	45	25	53	30	43	18	54	15	23	19	10	17	53	69	98	13	28	63	37	61	83	27	54	31	27	33	47	35	19	73	52
ENSG00000001461	NIPAL3	39	112	52	173	168	192	128	86	104	154	103	118	142	180	150	130	88	90	187	128	221	160	252	89	120	75	144	109	85	215	154	152	92	176	119	280	227	87	155	183	113	107	184	72	195	188	89	127
ENSG00000286061	RCAN3AS	0	1	0	3	0	3	0	2	2	1	2	2	1	3	3	0	5	4	2	3	0	4	3	6	2	0	1	1	2	2	1	4	0	4	3	9	6	3	0	2	4	0	0	6	6	0	5	3
ENSG00000117602	RCAN3	29	96	54	157	179	202	123	71	76	198	171	248	195	188	163	149	88	75	219	75	303	183	257	78	96	29	139	128	86	178	114	120	112	305	97	305	199	171	70	125	105	89	176	85	224	242	72	176
ENSG00000264443	NCMAP-DT	0	8	2	1	7	10	5	5	2	6	3	4	5	10	5	4	0	2	0	12	5	7	2	8	3	5	3	2	3	2	4	10	7	3	8	4	1	10	0	0	1	3	4	6	5	3	6	11
ENSG00000184454	NCMAP	11	19	28	20	64	50	38	31	34	42	39	50	62	35	80	40	37	5	74	20	75	39	80	21	52	9	71	43	31	29	57	45	37	84	41	82	80	39	54	61	52	39	49	23	89	58	27	57
ENSG00000227312	AL445686.1	1	1	0	0	0	5	2	1	2	2	5	2	3	4	5	2	0	1	0	2	1	9	4	3	0	0	2	5	1	5	2	4	2	4	4	8	14	0	2	8	6	4	4	1	5	4	6	2
ENSG00000239106	Y_RNA	0	0	0	0	0	0	0	0	0	0	0	0	0	0	0	0	0	0	0	1	0	0	0	1	0	2	0	0	1	0	0	1	0	0	0	0	0	8	0	0	0	0	0	2	0	0	2	0
ENSG00000133226	SRRM1	97	311	104	1024	347	424	278	191	216	657	323	488	366	662	436	734	230	626	422	519	506	442	650	217	269	308	305	268	383	362	348	355	266	578	261	867	558	227	172	340	582	236	409	178	466	416	196	416
ENSG00000284699	AL445648.1	1	9	1	3	0	12	0	2	0	0	0	0	0	6	1	0	0	1	0	5	0	3	1	20	1	1	0	0	0	0	1	12	0	0	11	0	1	15	0	0	0	1	0	1	1	0	8	6
ENSG00000169504	CLIC4	21	348	28	908	108	533	94	104	74	466	112	199	141	756	165	797	119	936	185	531	229	238	283	325	106	443	198	90	411	124	122	130	113	225	117	358	232	179	116	136	1236	51	147	171	263	265	331	99
ENSG00000238482	RNU6-1208P	0	0	0	1	0	0	0	0	0	0	0	0	0	0	0	0	0	0	0	0	0	0	0	0	1	0	0	0	0	0	0	0	0	0	0	0	0	0	0	0	0	0	0	0	0	0	0	0
ENSG00000020633	RUNX3	21	162	11	129	14	83	3	42	9	67	13	108	2	189	10	44	7	47	5	81	7	138	5	50	17	47	6	14	38	7	27	50	7	5	82	7	10	35	10	11	40	11	23	85	19	8	81	20
ENSG00000278034	MIR6731	0	1	0	1	0	0	0	0	0	1	0	0	0	4	0	0	0	1	0	0	0	7	0	1	0	1	0	0	3	0	0	0	0	0	5	0	0	1	0	0	0	0	1	0	0	0	2	1
ENSG00000229162	RUNX3-AS1	0	8	0	1	1	2	0	7	0	4	0	2	0	4	0	1	0	1	0	3	0	4	0	9	0	0	0	0	1	2	4	10	0	0	16	0	0	10	0	1	1	0	0	3	0	0	7	9
ENSG00000261025	AL445471.1	4	9	0	4	1	9	4	14	4	10	2	3	1	14	0	5	0	3	2	16	1	20	0	11	1	0	1	3	6	1	3	6	1	1	9	5	2	15	3	5	2	1	5	11	0	0	14	7
ENSG00000264371	MIR4425	0	1	0	0	0	0	0	0	0	0	0	0	0	0	0	0	0	0	0	0	0	0	0	2	1	0	0	1	0	0	0	0	0	0	0	0	0	0	0	0	0	0	0	0	0	0	0	1
ENSG00000285823	LINC02793	0	9	0	6	0	4	0	22	0	1	1	2	0	11	0	0	0	1	0	14	0	13	0	17	0	3	0	2	1	2	9	8	0	0	18	0	0	14	0	0	3	0	1	12	0	0	15	4
ENSG00000233755	AL050344.1	1	8	0	4	0	4	0	10	0	3	0	1	0	7	1	2	0	7	0	7	0	9	0	6	1	4	0	0	0	1	2	7	0	0	12	1	0	2	0	0	0	1	1	8	0	0	13	3
ENSG00000233419	IFITM3P7	0	4	1	1	1	2	0	7	1	2	0	4	0	2	0	3	0	4	0	6	0	4	3	6	0	2	1	0	2	0	3	2	2	1	0	0	2	1	2	0	2	0	0	2	0	0	7	2
ENSG00000231953	AL031432.1	0	3	0	2	0	5	0	5	0	2	0	2	0	4	0	0	1	1	0	1	0	0	0	7	0	1	0	0	5	0	2	6	0	0	5	0	0	12	1	0	1	0	1	3	0	0	9	5
ENSG00000117614	SYF2	30	71	35	265	86	124	73	80	74	217	127	164	90	261	113	176	91	144	115	182	135	121	231	96	72	62	151	87	122	112	99	91	113	226	92	192	124	45	42	68	80	72	117	53	161	160	50	116
ENSG00000284602	AL031432.4	3	18	4	27	15	28	3	13	2	17	5	16	2	22	7	11	7	10	6	16	9	24	14	23	5	2	12	6	10	5	12	11	1	5	14	18	7	32	0	3	8	1	2	15	9	5	10	13
ENSG00000284657	AL031432.5	1	8	4	8	4	10	2	8	0	1	4	1	6	6	0	4	4	3	6	22	0	6	2	15	0	2	3	2	0	0	2	2	0	0	9	1	2	10	2	2	0	6	6	9	3	3	13	15
ENSG00000117616	RSRP1	42	274	86	552	179	190	136	143	108	196	208	309	162	387	233	331	118	257	373	617	196	229	384	154	113	104	275	168	204	164	186	244	208	414	262	474	281	133	69	100	287	88	157	91	267	210	119	186
ENSG00000272432	AL031432.3	3	1	1	4	0	3	0	3	0	5	0	0	0	16	0	1	1	4	0	8	1	1	0	2	2	2	2	0	1	0	0	1	0	2	2	1	0	2	0	0	0	1	1	0	0	0	2	0
ENSG00000261349	AL031432.2	0	11	5	6	1	3	2	4	1	3	4	0	1	15	2	6	4	1	4	10	5	1	18	15	0	0	9	1	5	3	3	4	7	11	22	0	0	1	1	4	2	0	0	0	18	4	7	18
ENSG00000187010	RHD	1	10	1	3	0	7	0	16	1	8	1	6	1	4	0	0	0	3	0	10	0	13	0	23	1	5	0	4	1	0	12	11	0	2	15	2	1	5	0	2	3	0	2	1	0	1	18	17
ENSG00000224183	SDHDP6	0	1	2	7	0	2	0	2	2	3	0	0	0	2	0	0	0	1	0	0	0	0	0	3	1	2	3	1	1	1	3	1	3	1	1	1	1	1	1	4	1	1	0	3	0	0	1	4
ENSG00000259984	AL928711.1	2	20	10	13	2	1	1	4	2	8	5	16	7	17	11	15	6	9	14	26	4	9	13	4	9	1	8	4	14	8	5	16	8	18	14	7	2	7	0	2	2	2	4	7	4	9	9	10
ENSG00000183726	TMEM50A	15	79	23	158	77	91	62	27	66	94	70	67	64	107	61	96	29	187	88	203	85	90	72	34	42	41	53	57	91	51	48	69	33	74	43	93	94	40	26	40	85	34	70	34	78	76	35	57
ENSG00000188672	RHCE	1	16	7	8	10	13	3	16	0	8	2	13	2	12	8	3	1	12	1	12	3	7	1	11	6	9	2	0	4	6	7	10	0	4	15	6	2	13	0	0	5	2	2	5	3	2	17	9
ENSG00000238084	AL031284.1	0	1	0	2	0	0	0	0	0	2	0	0	0	1	0	0	0	0	0	1	0	0	0	0	1	5	2	0	1	0	0	0	0	0	0	1	0	1	0	0	0	0	0	0	0	0	0	1
ENSG00000204178	MACO1	79	67	75	210	211	181	148	47	136	279	214	304	203	153	218	205	181	155	223	119	310	140	362	52	130	53	237	192	159	184	146	130	168	345	99	441	264	73	129	148	138	131	194	43	290	248	62	220
ENSG00000157978	LDLRAP1	61	116	182	209	315	135	151	57	157	201	159	189	176	174	191	203	136	118	241	124	221	181	348	93	121	51	219	182	201	208	210	208	147	299	130	352	231	83	90	139	140	174	189	76	168	205	57	185
ENSG00000225643	AL606491.1	0	8	6	7	2	5	4	13	2	12	8	36	12	13	7	6	4	3	6	6	10	19	3	12	4	0	4	3	8	10	6	12	1	16	7	16	3	11	3	5	3	3	8	3	4	10	10	14
ENSG00000117643	MAN1C1	16	183	27	442	37	119	24	105	13	99	25	93	18	221	42	182	18	295	26	242	36	157	40	139	30	52	16	13	100	29	65	87	14	67	138	46	14	99	15	24	52	14	48	86	25	24	94	70
ENSG00000233478	AL031280.1	0	14	1	3	0	17	0	26	1	10	0	10	0	14	1	3	0	2	0	18	0	15	0	14	2	5	0	0	12	0	6	8	1	0	14	1	1	18	1	0	0	0	2	18	1	0	18	10
ENSG00000162430	SELENON	95	243	153	635	256	276	234	104	181	312	215	362	253	293	304	388	217	632	278	400	315	270	366	202	222	261	361	233	362	244	236	241	197	394	141	432	294	115	148	163	289	174	261	138	301	321	164	262
ENSG00000255054	AL020996.2	30	67	41	211	91	84	76	20	63	103	56	75	66	102	78	103	42	168	77	100	104	64	124	58	71	72	123	56	109	88	73	72	64	116	39	124	96	34	36	35	68	43	80	43	89	76	29	75
ENSG00000228172	AL020996.1	1	24	5	23	17	30	5	17	2	15	7	17	10	30	9	14	8	13	10	38	8	31	6	27	6	6	5	3	6	11	9	7	2	13	31	11	7	38	3	3	7	12	7	21	14	13	17	22
ENSG00000117640	MTFR1L	40	76	90	279	165	112	75	83	58	127	81	101	101	189	89	131	90	146	142	163	116	82	185	74	73	65	118	82	85	91	95	107	66	125	71	202	105	62	37	57	86	47	69	54	130	115	51	102
ENSG00000272478	AL020996.3	0	7	0	0	0	1	0	1	0	0	0	0	0	1	1	0	0	0	0	2	0	1	0	0	1	1	0	0	0	0	0	1	0	1	2	0	0	0	1	0	1	0	0	0	0	0	2	4
ENSG00000127423	AUNIP	0	19	0	6	0	18	1	25	0	20	0	9	2	24	2	2	0	3	0	13	0	16	2	34	2	7	0	1	3	1	4	22	0	1	41	1	2	16	4	1	3	0	1	17	0	0	26	20
ENSG00000236528	AL033528.3	1	13	1	3	1	6	0	10	1	4	1	12	0	5	0	3	2	7	1	3	3	4	0	18	0	2	3	0	1	2	5	13	0	3	20	3	1	44	1	0	1	2	3	4	0	1	13	12
ENSG00000182749	PAQR7	16	52	13	81	36	45	24	95	21	50	37	45	30	156	44	51	31	58	42	44	36	68	64	20	33	38	25	27	30	16	36	53	18	23	30	36	20	36	18	16	50	11	19	38	40	51	36	38
ENSG00000207302	AL033528.1	0	0	0	0	0	0	0	0	0	0	0	2	0	1	0	0	0	0	0	0	0	0	0	1	0	0	0	0	0	0	0	0	0	0	1	0	0	1	0	0	1	0	0	0	0	0	1	2
ENSG00000117632	STMN1	12	61	5	139	43	71	23	34	28	265	27	47	9	57	27	61	20	48	23	125	27	57	22	26	13	25	20	14	30	22	23	33	18	38	59	44	35	59	8	24	34	8	25	66	48	19	53	45
ENSG00000229786	SNRPFP2	0	2	0	1	0	2	0	1	0	0	0	0	0	0	1	0	0	0	0	1	0	0	0	2	1	0	0	0	0	0	0	0	0	0	2	0	0	3	0	0	0	0	0	3	0	0	0	2
ENSG00000223624	AL033528.2	0	0	1	0	0	0	0	0	0	0	0	0	0	0	0	0	0	0	0	1	0	0	0	1	0	0	0	0	0	0	0	1	0	0	0	0	0	3	0	0	1	0	0	0	0	0	1	0
ENSG00000283938	MIR3917	1	2	0	4	0	4	0	2	1	13	1	0	0	2	0	1	1	1	1	9	3	3	1	2	0	1	0	1	0	0	0	3	1	1	1	0	2	3	0	0	2	0	0	8	0	0	1	1
ENSG00000158006	PAFAH2	13	42	18	68	59	67	50	57	58	82	78	136	50	88	48	55	45	31	59	48	88	68	149	25	52	26	72	70	30	43	39	48	30	84	41	154	101	51	27	63	48	39	60	26	98	80	28	72
ENSG00000207237	RNU6-110P	0	1	1	1	0	1	0	0	0	1	0	0	1	0	0	0	0	0	0	2	0	0	0	0	0	0	0	0	0	0	0	1	0	0	4	0	0	1	0	1	0	0	1	1	0	0	0	2
ENSG00000252190	AL592064.1	0	0	0	1	0	1	0	0	0	0	0	1	0	2	0	0	0	0	0	3	0	2	0	1	0	1	0	0	0	0	1	0	0	0	3	0	0	0	0	0	0	0	0	2	0	0	2	1
ENSG00000252691	AL592064.2	0	2	0	0	1	2	0	2	0	1	0	0	0	1	0	0	0	0	0	0	0	0	0	0	0	0	0	0	0	0	0	0	0	0	6	0	0	1	0	0	1	0	0	0	0	0	0	0
ENSG00000158008	EXTL1	13	47	7	23	10	26	8	48	12	24	26	28	5	36	6	17	20	30	4	40	8	30	13	47	16	20	6	15	19	9	12	39	8	12	50	13	10	48	12	6	16	7	11	33	8	5	38	50
ENSG00000158014	SLC30A2	86	36	66	11	207	224	215	63	375	381	480	360	214	32	173	95	307	18	163	45	160	76	797	47	228	45	457	287	188	110	119	170	98	193	64	716	369	79	234	300	170	184	241	39	335	323	33	382
ENSG00000284309	AL391650.2	1	1	3	3	5	6	4	6	6	10	3	9	0	2	1	1	4	0	1	2	10	1	18	4	4	1	20	14	2	1	6	7	1	3	5	12	4	2	1	5	0	4	1	4	4	1	2	4
ENSG00000158022	TRIM63	2	27	2	12	4	21	0	47	2	7	2	8	9	17	2	5	0	8	0	15	15	12	4	23	0	15	9	4	14	10	16	17	7	12	40	5	1	25	1	2	11	6	6	20	17	15	23	24
ENSG00000175087	PDIK1L	9	32	11	40	44	38	29	29	22	54	39	63	51	36	45	42	37	21	30	48	57	56	72	16	40	25	58	29	28	38	31	37	21	44	30	89	62	39	13	22	23	25	37	24	52	40	34	44
ENSG00000197245	FAM110D	10	26	9	46	8	49	4	16	5	12	10	17	12	62	12	72	10	85	8	29	7	27	7	24	1	31	15	4	47	4	7	9	2	7	27	14	3	21	5	3	18	8	12	18	5	3	17	21
ENSG00000282872	C1orf232	2	7	1	2	0	8	2	8	4	2	7	4	1	10	1	1	1	6	0	4	0	3	4	9	2	10	2	1	3	2	4	3	0	1	16	1	0	12	2	0	5	2	1	11	4	0	13	5
ENSG00000236782	AL391650.1	0	12	1	10	0	13	3	19	3	5	1	18	2	8	1	2	1	3	1	16	2	5	0	9	1	11	2	2	8	0	11	15	1	2	20	2	4	26	1	6	1	2	0	11	1	0	13	14
ENSG00000142684	ZNF593	19	31	25	62	50	56	35	31	54	108	19	27	25	54	32	38	32	41	22	37	40	36	48	35	17	75	43	31	30	27	24	41	21	35	35	91	51	20	22	28	86	13	30	21	41	46	16	50
ENSG00000142675	CNKSR1	34	46	46	56	83	91	56	101	49	76	51	72	66	83	61	50	82	17	91	54	62	56	120	62	94	32	85	74	64	48	60	53	49	99	83	134	65	45	30	44	69	34	75	41	90	70	33	101
ENSG00000188782	CATSPER4	1	19	0	10	1	26	2	24	0	10	1	5	0	29	0	3	2	5	0	16	0	12	3	22	3	6	1	0	17	2	16	19	1	0	37	2	0	35	0	1	9	0	0	26	2	0	14	29
ENSG00000236155	ZPLD2P	1	5	5	9	1	29	10	16	3	9	5	2	3	22	3	11	6	5	8	9	16	8	4	26	7	6	7	11	5	4	8	16	5	9	30	7	6	30	6	4	7	6	5	15	6	5	18	26
ENSG00000278572	AL355877.2	2	1	4	8	4	8	0	18	2	2	2	1	1	9	0	0	0	3	2	7	1	2	3	11	4	3	0	1	4	2	8	13	1	2	14	0	2	13	2	2	2	2	1	6	0	0	11	6
ENSG00000130695	CEP85	9	65	13	69	52	61	35	43	21	80	36	59	30	58	35	42	13	38	43	50	43	64	58	62	32	26	28	34	34	35	49	72	22	47	87	72	71	61	12	20	33	20	28	28	39	19	50	53
ENSG00000270733	AL355877.1	0	0	0	0	0	2	0	2	0	0	0	1	0	2	0	0	1	1	0	1	0	1	0	6	0	0	0	0	0	0	0	3	0	0	3	1	0	3	0	0	1	0	0	1	0	0	3	3
ENSG00000142669	SH3BGRL3	15	86	25	173	59	83	45	23	44	145	57	132	64	151	66	149	59	281	63	120	73	121	150	65	39	86	74	62	103	65	49	83	38	107	43	158	117	39	30	46	181	30	56	35	82	93	62	61
ENSG00000158062	UBXN11	23	96	23	147	53	89	42	68	33	85	67	64	51	96	37	86	31	113	49	85	55	77	66	76	32	47	49	41	57	50	64	88	49	88	109	94	64	61	31	40	142	36	54	74	46	48	94	70
ENSG00000169442	CD52	0	51	3	41	0	19	1	14	1	15	0	49	1	65	1	6	2	9	3	26	0	60	1	17	4	12	0	0	12	0	11	16	0	2	35	0	2	8	0	3	21	2	6	11	0	0	17	6
ENSG00000176092	CRYBG2	3	53	7	22	4	42	4	113	5	169	3	41	0	213	0	12	0	19	1	65	1	43	4	77	9	32	4	5	9	1	40	60	5	1	113	6	3	80	4	5	51	6	15	67	0	2	63	74
ENSG00000225854	AL451139.1	0	0	0	2	0	2	0	3	0	0	0	9	1	0	0	0	1	2	0	3	0	1	0	0	0	0	0	0	1	0	0	1	0	0	5	1	0	1	0	0	0	0	0	1	1	0	1	2
ENSG00000176083	ZNF683	0	42	2	8	2	23	1	58	2	16	1	10	2	24	0	8	0	16	4	32	0	24	0	29	2	18	0	0	6	1	18	33	4	3	63	2	2	63	0	1	8	3	5	30	1	0	46	35
ENSG00000131914	LIN28A	4	16	6	8	5	24	0	23	2	14	4	12	10	24	1	5	2	13	0	26	3	29	2	11	1	15	1	2	4	2	10	6	2	0	27	3	2	27	3	3	8	0	3	20	2	1	46	11
ENSG00000117682	DHDDS	13	90	30	367	81	148	59	105	55	126	64	80	69	228	59	194	60	355	66	222	73	139	118	105	61	42	75	68	159	78	58	78	53	105	93	116	106	84	37	64	158	46	77	104	90	90	111	120
ENSG00000223583	AL513365.1	7	3	9	7	6	7	7	0	12	3	8	1	7	9	9	10	1	2	5	2	0	4	10	2	3	4	3	0	2	4	4	4	5	5	8	10	5	0	4	5	4	1	4	0	8	7	1	6
ENSG00000225891	DHDDS-AS1	0	9	0	17	9	9	3	20	0	21	9	12	6	16	5	11	7	4	11	11	11	12	14	9	8	6	7	7	11	8	11	14	9	14	30	21	6	16	3	4	4	7	11	8	7	2	6	8
ENSG00000198830	HMGN2	56	121	69	419	300	253	199	50	129	298	176	171	188	229	197	341	166	249	255	203	297	265	352	68	151	87	273	161	246	200	157	160	149	314	112	358	266	95	80	125	164	113	160	60	288	224	78	191
ENSG00000224129	DPPA2P2	0	5	0	0	0	4	0	5	1	1	0	0	0	6	0	0	0	0	0	6	0	3	1	8	1	2	0	0	3	0	4	5	0	1	6	0	1	2	0	0	0	0	0	3	0	0	4	1
ENSG00000117676	RPS6KA1	35	133	38	114	60	101	50	185	58	143	55	174	64	338	46	71	50	88	59	120	76	114	98	163	44	87	112	68	65	48	64	104	47	95	105	135	74	84	31	53	142	53	51	79	63	64	87	90
ENSG00000238705	MIR1976	0	0	0	1	0	0	2	3	1	0	0	2	0	1	1	1	1	1	0	0	0	0	0	2	2	0	0	4	0	0	1	2	0	0	2	0	0	0	0	0	2	0	0	0	0	2	0	3
ENSG00000243905	RN7SL679P	30	7	38	15	27	7	21	10	39	10	25	7	12	4	11	11	19	3	11	0	10	10	8	3	14	26	21	16	9	13	16	9	11	14	7	21	13	4	17	24	12	17	22	2	18	20	5	11
ENSG00000252802	Y_RNA	4	8	4	28	18	18	5	3	14	4	7	5	9	7	11	28	7	12	6	16	21	8	11	6	5	2	9	5	12	8	5	2	3	9	6	16	14	3	12	9	19	6	9	3	11	11	2	5
ENSG00000229247	AL627313.1	1	1	0	0	0	0	0	0	0	0	0	0	0	1	0	0	0	0	0	1	0	0	0	0	0	0	0	1	0	0	0	1	0	0	1	0	0	1	0	0	0	0	0	0	0	0	1	0
ENSG00000238316	AL627082.2	0	0	0	0	0	1	0	0	0	0	0	0	0	0	0	0	0	0	0	0	0	0	0	0	0	1	0	0	0	0	0	0	0	0	1	0	0	0	0	0	0	0	0	1	0	0	0	6
ENSG00000235069	AL627082.1	0	0	0	0	0	1	0	0	0	0	0	3	0	0	0	0	0	0	0	0	0	0	0	0	0	0	0	0	0	0	0	0	0	0	0	0	0	0	0	0	0	0	0	0	0	0	0	0
ENSG00000260063	AL512408.1	2	9	2	12	1	11	0	22	1	10	1	3	1	24	1	4	1	10	1	18	4	18	1	26	2	7	3	5	7	0	16	8	2	2	13	2	2	14	2	5	1	3	1	13	1	6	13	17
ENSG00000117713	ARID1A	196	633	226	1521	574	695	464	315	365	912	538	743	581	1029	556	1078	412	955	646	734	792	700	944	453	576	442	682	473	653	584	552	635	445	939	479	1248	844	383	339	471	804	346	447	329	696	584	348	634
ENSG00000060642	PIGV	6	57	24	57	30	41	12	50	17	60	13	48	24	50	19	34	18	55	25	72	44	40	28	59	27	22	21	17	27	29	28	50	20	35	59	55	37	47	11	12	16	15	24	31	25	38	32	23
ENSG00000241188	RN7SL165P	1	2	2	1	3	3	0	6	5	1	5	2	4	1	0	2	1	2	3	1	11	4	4	2	3	2	3	1	3	5	1	2	1	1	1	2	4	4	3	2	2	3	1	1	1	3	0	0
ENSG00000287810	AL034380.2	0	0	0	1	0	0	0	2	0	0	1	0	1	0	0	2	0	0	0	0	0	0	0	0	0	0	0	0	0	0	0	0	0	0	0	0	0	0	0	0	0	0	0	0	0	0	0	1
ENSG00000204160	ZDHHC18	11	108	28	162	56	108	40	75	31	114	34	136	31	175	43	116	28	121	46	167	33	130	80	127	35	113	44	25	57	29	52	44	24	80	83	67	36	70	17	31	120	28	23	71	26	32	87	74
ENSG00000175793	SFN	1	18	3	7	3	43	1	38	3	222	7	27	6	47	2	4	2	2	2	26	1	18	1	23	4	16	1	2	4	0	4	9	4	0	9	3	34	12	3	4	18	2	3	51	0	0	16	5
ENSG00000142751	GPN2	18	70	43	135	76	66	51	58	46	84	44	93	50	138	47	91	36	98	86	100	99	84	92	83	40	63	59	38	68	54	55	69	33	85	54	122	83	55	35	46	101	27	50	42	86	85	50	64
ENSG00000226698	AL034380.1	0	0	0	0	0	1	0	2	0	4	0	2	1	4	0	0	0	1	0	3	0	1	1	1	0	1	0	0	0	0	0	1	0	0	2	0	0	2	0	0	0	0	0	0	0	0	3	0
ENSG00000198746	GPATCH3	6	41	6	81	24	46	20	68	25	82	21	35	28	79	35	52	10	56	32	78	35	56	45	44	28	21	22	21	43	13	31	40	22	39	54	42	25	50	10	18	53	16	12	21	22	36	37	37
ENSG00000090273	NUDC	95	192	136	431	272	219	237	109	189	412	212	262	244	339	238	345	147	238	231	360	221	241	363	167	135	184	232	161	255	317	192	219	186	310	141	486	319	101	123	282	283	86	204	97	315	219	110	274
ENSG00000131910	NR0B2	4	8	13	6	11	16	20	26	9	6	10	15	20	46	4	7	3	5	8	14	15	6	15	5	8	8	10	10	13	32	4	11	13	19	6	11	9	7	6	24	12	4	12	14	12	14	11	12
ENSG00000175707	KDF1	5	19	22	6	19	29	10	10	16	41	15	22	19	26	19	7	24	5	35	23	25	28	30	19	27	9	34	22	24	14	27	25	21	44	26	50	37	29	17	23	18	19	20	17	38	23	17	30
ENSG00000172746	RPL12P13	1	9	1	2	7	6	0	8	1	3	0	1	3	6	2	4	2	2	1	7	2	3	0	6	1	2	0	0	3	4	5	3	2	5	2	0	3	10	1	1	3	0	0	2	1	0	7	4
ENSG00000224064	AL356390.1	0	5	0	2	2	1	0	7	0	3	2	2	2	6	0	0	0	3	1	1	3	1	0	7	3	3	0	0	2	0	4	2	1	5	3	4	3	3	0	0	1	0	3	2	1	0	0	0
ENSG00000225294	OSTCP2	0	2	2	0	0	0	0	1	2	1	0	2	0	1	3	0	0	0	1	2	0	0	0	0	0	0	1	1	0	0	0	0	0	0	2	6	1	0	1	0	1	2	0	1	4	0	3	1
ENSG00000253368	TRNP1	20	15	21	24	59	46	23	25	61	62	20	31	20	29	28	41	16	15	23	7	18	18	62	20	30	18	56	66	47	17	18	30	19	60	15	66	79	15	31	51	24	24	40	8	31	20	6	33
ENSG00000158246	TENT5B	4	23	6	1	7	21	4	13	11	31	4	28	0	42	0	38	2	27	3	20	3	17	10	35	1	23	4	2	16	4	8	9	4	4	22	9	7	24	1	8	27	3	3	24	3	2	14	14
ENSG00000090020	SLC9A1	22	121	31	195	88	144	58	111	75	194	38	93	61	349	45	133	54	198	67	157	69	109	111	116	70	96	70	66	119	80	74	106	46	97	100	111	77	87	41	47	110	30	76	90	82	60	100	93
ENSG00000229985	AL590640.2	2	6	0	2	3	5	0	8	1	4	3	5	1	8	2	1	1	9	0	3	3	18	1	12	3	3	0	2	5	2	2	11	1	2	9	4	1	4	1	3	5	2	1	5	1	4	2	5
ENSG00000214973	CHCHD3P3	1	7	4	3	3	5	4	8	4	7	0	1	2	3	1	1	1	2	2	3	2	5	1	4	2	8	2	0	3	3	2	5	4	2	7	1	1	6	0	0	2	2	3	0	1	1	2	2
ENSG00000225159	NPM1P39	0	8	0	9	6	9	2	10	2	14	4	5	4	12	0	3	1	2	4	8	1	7	10	5	3	6	6	3	0	3	3	19	5	4	9	5	5	5	0	1	3	1	6	15	10	1	9	9
ENSG00000225990	SNRPEP7	0	0	0	0	1	0	0	2	0	0	0	1	1	0	0	0	0	3	0	2	0	0	0	1	0	0	0	0	2	0	1	0	0	0	0	0	0	6	1	0	0	0	0	1	0	0	4	0
ENSG00000224311	AL590640.1	0	2	0	0	0	4	0	3	0	0	0	0	0	4	0	1	0	2	0	7	0	2	0	6	2	1	0	0	0	1	0	2	1	1	2	2	3	0	0	0	1	0	0	5	0	0	6	2
ENSG00000142784	WDTC1	70	160	89	385	245	208	168	130	126	220	145	278	180	251	234	276	188	293	239	323	215	232	322	131	191	131	218	165	257	156	170	179	137	315	133	360	254	128	91	123	228	99	231	108	239	199	86	198
ENSG00000252098	Y_RNA	0	0	0	0	0	0	0	2	0	0	0	0	0	0	0	0	0	0	0	0	0	0	0	0	0	0	0	0	0	0	0	0	0	0	1	0	0	0	0	0	1	0	0	0	0	0	0	0
ENSG00000243659	FO393419.3	0	4	0	17	1	2	1	7	0	3	2	1	0	10	1	2	3	5	15	12	1	1	2	5	5	0	2	6	4	4	9	4	0	5	3	9	1	7	0	1	2	0	2	1	5	1	2	8
ENSG00000186501	TMEM222	14	54	22	101	53	46	32	39	26	65	31	49	34	87	38	75	32	80	31	93	65	66	58	51	31	60	39	44	49	39	34	57	22	43	76	62	48	61	14	40	75	25	43	41	48	44	58	68
ENSG00000206888	RNU6-48P	0	3	3	7	4	5	1	1	4	2	9	3	7	11	3	13	3	8	1	4	2	3	7	4	4	2	4	6	2	3	1	3	2	4	0	10	6	2	3	11	8	1	9	0	5	7	4	8
ENSG00000241547	ACTG1P20	2	1	3	21	3	9	4	1	6	0	0	1	2	12	0	16	4	15	1	3	0	3	4	8	0	5	4	2	0	4	6	3	2	8	5	12	4	0	1	7	15	8	5	4	4	8	9	5
ENSG00000142765	SYTL1	75	118	153	132	184	120	170	108	147	149	125	177	176	99	173	111	133	29	175	79	252	156	393	64	186	66	263	147	112	156	141	139	137	289	113	479	265	76	124	188	86	95	179	53	251	184	54	211
ENSG00000142733	MAP3K6	41	135	52	352	109	282	58	95	42	242	57	118	43	269	42	253	51	607	85	262	20	115	136	198	68	255	72	51	375	43	65	69	34	95	97	146	96	124	51	77	278	44	58	133	66	54	200	101
ENSG00000142748	FCN3	1	21	0	1	0	28	0	22	0	7	2	6	1	14	2	2	1	7	17	14	1	11	0	25	2	12	1	1	1	1	7	15	0	0	24	1	2	29	0	0	5	1	4	7	0	1	25	22
ENSG00000174950	CD164L2	5	18	6	4	0	20	0	16	0	14	2	4	0	22	0	1	4	17	0	20	0	31	1	22	0	3	2	0	4	0	6	14	0	2	33	7	3	16	0	2	3	0	1	35	1	0	17	15
ENSG00000231207	FO393419.1	0	0	0	1	0	1	0	3	0	1	0	0	0	0	0	0	0	3	0	2	0	1	1	3	0	0	0	0	0	0	0	0	0	0	1	0	0	3	0	0	0	0	0	9	0	0	1	2
ENSG00000181773	GPR3	1	20	2	9	1	19	1	7	2	11	2	7	1	14	0	6	1	13	2	24	2	8	2	8	1	15	3	1	6	1	2	9	0	2	10	1	1	8	1	2	8	1	4	19	1	0	15	7
ENSG00000158195	WASF2	91	294	105	1231	392	520	219	160	202	524	277	461	270	630	250	710	242	1081	311	890	306	450	485	242	287	279	295	200	535	230	205	240	189	387	202	522	397	211	124	207	431	156	280	169	331	264	190	297
ENSG00000241169	FO393419.2	0	2	0	2	0	0	0	1	0	0	0	0	0	1	0	0	0	0	0	0	0	1	0	1	1	0	0	0	1	0	1	1	0	1	1	3	0	2	0	0	0	0	0	2	0	0	0	1
ENSG00000237429	BX293535.1	1	3	0	2	0	0	0	8	0	0	0	0	0	0	0	1	0	2	1	0	0	0	1	4	0	0	0	0	0	0	2	0	0	0	0	1	0	2	0	0	4	0	0	1	0	0	2	1
ENSG00000126705	AHDC1	75	229	74	372	161	222	105	125	89	219	108	135	82	311	84	396	61	411	123	238	104	187	158	140	111	133	158	111	240	81	139	140	81	171	151	167	123	143	62	66	144	94	137	107	89	84	106	136
ENSG00000000938	FGR	8	257	5	120	20	97	14	58	11	69	10	134	5	204	3	73	10	165	5	151	6	134	24	142	15	166	11	14	73	15	28	44	7	10	100	15	7	73	13	25	348	9	23	75	20	6	198	57
ENSG00000235912	AL031729.1	3	3	2	3	3	2	1	4	2	0	1	2	0	3	0	0	1	1	1	1	0	0	1	5	0	3	4	3	3	1	1	1	0	4	2	1	1	2	1	2	6	2	5	2	1	2	0	7
ENSG00000233975	LINC02574	0	4	0	0	0	4	0	10	0	0	0	0	0	2	0	0	0	4	0	4	0	1	0	6	0	1	0	0	0	0	3	2	0	0	2	0	0	1	0	0	2	0	0	1	0	0	2	0
ENSG00000126709	IFI6	8	50	10	84	56	51	21	27	13	170	10	24	6	74	14	68	22	100	75	58	11	33	63	68	21	38	24	16	42	25	25	25	15	35	24	25	229	60	11	24	43	12	28	39	22	21	44	29
ENSG00000225886	AL445490.1	0	6	0	2	0	8	0	12	0	1	0	1	0	7	2	1	0	2	0	11	0	9	0	12	0	4	0	0	3	0	2	10	0	0	10	1	0	5	0	0	1	0	0	7	0	1	8	5
ENSG00000206767	RNU6-949P	0	0	1	2	0	2	0	0	0	1	1	0	0	0	0	3	1	0	0	0	0	0	0	1	0	1	0	0	0	0	0	1	0	0	1	0	0	0	0	1	1	0	0	5	0	1	1	3
ENSG00000226662	CHMP1AP1	0	4	0	1	0	1	0	2	0	0	0	1	0	1	0	0	0	2	0	6	0	0	0	13	0	1	0	0	5	0	0	3	0	0	11	0	0	6	0	0	0	0	0	0	0	0	3	5
ENSG00000207095	RNU6-424P	0	0	0	0	0	0	0	0	0	1	0	0	1	0	0	0	0	0	0	0	1	0	0	0	0	0	1	0	0	0	0	2	0	0	1	0	1	0	0	1	2	0	0	0	0	0	3	0
ENSG00000287244	AL020997.5	2	5	0	8	2	18	0	11	0	6	0	10	1	13	0	3	1	7	0	9	0	9	0	17	2	7	1	0	4	1	7	11	2	0	22	1	0	9	0	0	6	0	0	16	0	0	17	8
ENSG00000009780	FAM76A	14	43	16	152	32	110	36	27	42	95	42	27	50	133	29	127	38	209	46	95	52	52	74	42	22	24	45	38	116	44	46	43	24	53	41	83	59	59	16	37	45	23	49	34	46	44	38	32
ENSG00000231344	AL020997.1	0	1	0	1	0	0	3	2	0	1	1	0	1	0	0	1	0	4	2	7	0	0	0	2	0	0	0	0	0	3	1	1	0	1	2	0	0	0	0	0	0	1	0	8	0	0	0	2
ENSG00000230833	RPEP3	3	3	0	7	1	8	5	4	1	4	3	1	3	23	3	2	1	3	3	2	5	15	5	4	0	0	0	0	2	0	1	2	0	1	13	3	2	7	0	0	3	0	0	0	4	2	4	4
ENSG00000117758	STX12	17	105	21	551	81	327	54	77	82	212	81	118	59	294	75	241	60	477	80	258	95	140	329	336	62	169	120	99	258	75	52	88	44	110	65	131	137	86	62	87	346	57	111	102	107	102	153	68
ENSG00000269971	AL020997.2	0	2	0	25	2	9	0	5	0	1	5	4	0	5	0	9	2	15	1	14	3	6	6	2	0	4	0	1	16	0	3	3	1	4	3	0	5	1	3	4	7	0	3	6	1	0	2	7
ENSG00000270031	AL020997.3	0	1	0	2	0	2	0	0	0	0	0	0	0	1	0	1	1	4	0	1	0	2	1	1	1	0	3	0	2	1	0	9	0	0	1	0	0	2	0	0	1	0	1	2	4	0	0	0
ENSG00000223062	RNU6-1245P	4	4	3	11	10	2	4	1	8	0	1	0	2	0	0	4	1	1	3	1	0	1	3	3	1	2	1	3	0	3	2	0	0	1	3	0	2	0	1	2	4	3	2	1	1	0	6	1
ENSG00000286433	AL020997.4	0	3	2	2	0	4	0	14	0	0	3	4	1	10	0	0	0	2	1	8	1	9	0	7	3	4	0	0	0	0	4	2	0	0	10	2	1	9	0	0	1	1	1	3	0	0	3	6
ENSG00000117751	PPP1R8	7	38	6	121	36	79	28	43	16	52	32	50	44	74	39	74	30	102	29	57	41	52	64	60	30	19	37	35	79	36	33	30	30	40	40	94	71	42	18	23	59	30	42	21	63	49	31	36
ENSG00000252947	SCARNA1	13	53	6	245	24	196	42	27	16	176	205	200	251	211	250	235	177	153	323	191	349	181	323	46	235	27	156	108	261	127	128	115	166	373	70	557	399	77	92	160	181	84	169	31	305	212	57	160
ENSG00000130775	THEMIS2	1	295	8	325	14	159	10	89	13	112	9	223	13	178	20	179	12	294	25	222	38	231	8	193	11	193	10	14	134	18	38	72	6	55	183	16	18	71	13	22	265	10	43	116	11	21	174	51
ENSG00000117748	RPA2	11	58	10	98	35	78	36	39	17	72	33	45	35	98	43	60	19	69	39	98	31	62	54	48	24	26	29	23	65	36	30	25	33	57	61	88	26	28	10	24	40	21	41	30	48	40	43	41
ENSG00000130768	SMPDL3B	14	10	36	12	86	63	55	31	88	60	56	72	57	23	99	36	47	7	56	17	67	31	135	22	50	17	94	52	32	51	68	65	60	133	26	184	105	37	19	34	27	35	47	5	94	93	13	92
ENSG00000227050	AL512288.1	0	3	3	2	2	2	0	8	0	5	2	1	1	10	1	2	0	1	1	5	0	8	0	8	0	2	1	0	3	1	1	1	0	1	10	2	1	5	0	0	2	0	1	6	0	2	3	3
ENSG00000158156	XKR8	22	34	23	54	46	56	32	39	24	65	25	40	28	66	23	32	45	50	49	44	37	57	62	49	37	30	63	34	32	38	33	46	35	63	68	104	56	46	17	22	29	29	27	27	41	42	40	55
ENSG00000158161	EYA3	24	108	36	188	110	143	79	73	67	138	71	136	94	179	110	166	64	98	150	142	138	102	213	98	94	69	109	59	110	116	87	126	66	128	96	203	164	82	42	67	156	53	101	38	125	98	74	91
ENSG00000238231	AL512288.2	0	5	0	1	5	1	5	0	0	1	1	8	3	1	4	0	0	0	5	7	0	1	6	1	0	0	2	0	0	3	1	0	0	3	3	3	1	1	0	4	5	2	2	0	3	2	3	1
ENSG00000240750	RN7SL559P	14	3	22	18	20	8	16	5	26	15	15	30	17	9	15	6	15	12	15	9	15	22	16	1	4	5	20	19	19	20	17	9	13	18	5	30	11	3	7	13	16	14	11	12	13	19	4	12
ENSG00000228589	SPCS2P4	8	4	8	10	13	11	13	8	12	13	14	3	10	4	13	16	8	15	11	3	8	7	14	10	9	8	18	15	7	11	11	18	4	17	6	22	12	4	6	11	17	4	20	6	17	14	8	9
ENSG00000228943	AL137792.2	0	1	0	0	0	0	0	5	0	2	0	0	0	0	0	0	0	0	0	4	0	0	0	2	0	2	0	0	0	0	1	1	0	0	2	0	0	0	0	0	0	0	0	0	0	0	5	0
ENSG00000214812	AL137792.1	0	6	0	8	1	7	0	12	4	2	0	2	0	7	1	3	0	2	0	5	0	2	0	13	4	4	0	5	6	0	1	1	0	1	5	0	5	14	0	2	7	2	5	0	2	1	1	1
ENSG00000253005	RNU6-176P	0	0	0	0	0	2	0	2	0	3	0	0	0	0	0	3	0	0	0	0	0	0	0	0	0	0	0	0	0	0	0	0	0	0	1	0	0	0	0	0	0	0	0	0	0	0	2	0
ENSG00000169403	PTAFR	2	30	4	73	6	36	5	21	2	20	2	34	0	62	11	41	6	54	8	87	8	28	13	36	4	36	3	1	21	9	5	32	4	3	27	15	13	23	1	7	58	6	6	33	3	5	35	20
ENSG00000126698	DNAJC8	21	67	25	209	64	92	32	62	33	162	76	59	54	153	41	139	36	133	69	114	83	87	74	55	32	56	47	41	64	50	58	56	38	92	72	97	83	82	36	44	96	32	57	59	69	47	46	70
ENSG00000130770	ATP5IF1	30	80	85	197	152	115	94	65	78	250	112	238	148	224	147	165	120	107	195	114	279	157	214	40	58	48	161	117	146	134	106	98	104	233	49	258	173	58	59	89	98	77	122	39	189	201	24	185
ENSG00000270605	AL353622.1	5	19	5	4	4	8	4	15	0	19	10	19	9	20	13	9	5	6	7	21	7	12	6	9	5	10	14	4	5	4	13	19	6	14	8	12	5	7	0	8	4	9	3	8	11	4	11	8
ENSG00000271398	AL353622.2	0	7	0	0	0	3	0	10	0	5	0	0	0	1	0	0	0	3	0	0	0	1	0	1	0	8	0	0	1	0	4	11	0	0	6	0	0	6	1	0	1	0	0	1	0	0	6	6
ENSG00000130766	SESN2	16	74	35	129	59	67	19	51	16	75	21	65	25	115	22	59	28	96	49	76	45	82	97	97	48	69	24	16	56	35	34	43	21	53	45	62	52	69	33	58	148	40	42	50	75	30	61	44
ENSG00000130772	MED18	4	12	19	40	13	24	11	39	11	42	13	28	14	38	13	11	14	19	16	24	26	16	21	26	22	13	18	9	22	8	20	11	11	22	26	33	13	15	14	5	11	7	8	11	15	9	13	27
ENSG00000204138	PHACTR4	52	177	50	376	195	233	126	122	104	201	201	203	186	295	186	286	138	192	236	227	254	200	286	84	139	70	180	119	136	182	144	173	146	337	127	428	232	129	79	137	154	115	162	111	244	240	98	225
ENSG00000206779	Y_RNA	0	1	0	1	1	3	0	0	0	3	2	0	2	1	1	1	0	0	1	1	1	0	1	1	0	1	1	1	0	0	0	0	2	1	1	2	2	0	0	0	0	1	2	3	0	0	1	0
ENSG00000229820	CR391992.1	1	4	0	5	2	7	0	9	0	0	0	15	0	4	6	1	0	4	6	1	0	2	1	3	0	0	1	0	2	2	5	1	0	4	1	3	5	1	0	2	1	3	3	6	2	1	10	6
ENSG00000221216	RNU6ATAC27P	0	2	0	5	1	2	0	3	1	0	1	0	4	4	1	3	2	0	3	2	3	3	3	1	0	1	0	0	2	0	5	0	2	6	2	3	1	1	0	1	7	2	3	0	2	0	0	0
ENSG00000180198	RCC1	5	80	9	81	27	75	30	41	19	145	26	50	26	102	35	41	15	50	38	74	33	50	52	100	26	87	20	24	30	43	33	60	36	57	55	58	83	44	18	28	116	7	33	64	31	50	57	60
ENSG00000242125	SNHG3	277	654	372	1914	1334	1343	937	634	644	2684	1158	1884	1268	1583	1232	1236	1599	927	1398	1256	1531	1524	2492	415	1774	1004	1527	1105	1269	893	659	676	1318	2286	602	3525	1890	444	734	736	1228	1008	1221	391	1902	2383	556	779
ENSG00000274266	SNORA73A	275	595	364	1829	1311	1284	921	608	631	2476	1138	1856	1247	1488	1214	1200	1581	865	1382	1194	1503	1481	2454	292	1752	901	1508	1095	1250	869	634	646	1301	2258	560	3486	1837	426	702	677	953	997	1196	341	1870	2347	512	748
ENSG00000200087	SNORA73B	434	774	488	2265	1808	1434	1149	669	957	2310	1455	2001	1468	1735	1359	1424	1960	959	1380	1125	1848	1741	2834	331	1983	1060	1824	1433	1567	1076	847	842	1579	3096	733	3927	2096	523	908	928	1180	1216	1414	381	2437	2797	529	967
ENSG00000231468	PRDX3P2	0	2	1	5	1	2	0	1	2	0	0	1	0	5	0	0	0	0	0	5	0	1	0	1	2	0	4	1	0	1	3	5	1	0	4	0	0	1	0	3	2	2	2	1	0	0	1	1
ENSG00000279443	AL513497.1	0	19	0	6	2	15	2	14	3	10	1	1	0	11	0	2	8	3	1	10	2	9	5	18	2	15	1	0	2	1	4	12	0	0	12	1	2	15	2	1	2	3	2	15	3	0	8	13
ENSG00000180098	TRNAU1AP	7	52	17	85	50	53	24	42	23	97	26	50	32	89	34	61	23	72	47	63	33	45	60	48	53	28	58	45	46	37	41	59	35	63	72	76	41	39	7	17	51	24	49	39	44	30	27	38
ENSG00000197989	SNHG12	397	723	319	2022	1069	1126	665	466	583	629	757	1028	671	1301	520	1158	687	798	625	610	882	959	846	169	633	633	825	719	712	633	494	418	727	1034	483	1597	954	259	555	690	860	697	789	234	1098	1205	450	424
ENSG00000221539	SNORD99	45	74	47	232	136	144	81	21	85	41	50	80	50	95	71	171	38	39	47	58	70	81	86	14	39	51	48	41	69	28	40	32	49	74	57	139	75	20	40	70	69	48	89	16	135	119	59	25
ENSG00000278274	SNORA61	77	246	38	605	195	381	157	182	122	201	321	376	213	584	187	426	208	265	194	215	299	386	266	59	248	215	237	224	282	283	199	132	275	323	152	544	299	107	199	243	310	271	310	117	334	304	159	162
ENSG00000273544	SNORA44	265	334	236	1098	710	555	413	191	384	290	348	508	343	480	252	549	412	442	336	272	455	418	442	68	311	297	478	400	318	274	227	220	357	552	246	857	485	94	280	357	357	348	385	82	625	739	208	201
ENSG00000274582	SNORA16A	46	96	43	253	133	134	79	61	71	97	75	120	102	176	73	141	60	68	89	78	116	132	107	13	71	83	95	78	89	63	51	47	79	131	56	163	139	25	67	69	95	67	82	20	126	141	35	47
ENSG00000280498	SNORA16A	46	96	43	253	133	134	79	61	71	97	75	120	102	176	73	141	60	68	89	78	116	132	107	13	71	83	95	78	89	63	51	47	79	131	56	163	139	25	67	69	95	67	82	20	126	141	35	47
ENSG00000120656	TAF12	4	30	19	70	30	41	20	60	23	48	35	60	27	55	29	53	12	46	30	52	32	33	57	51	22	18	29	32	27	38	47	40	22	38	46	69	46	44	13	16	35	9	38	35	42	29	31	37
ENSG00000188060	RAB42	0	5	1	7	4	3	0	11	1	17	1	14	0	12	1	3	3	18	1	18	0	8	1	8	1	2	1	1	1	2	6	5	0	0	12	0	1	8	1	1	5	4	0	1	2	2	8	9
ENSG00000229388	LINC01715	1	3	5	7	6	10	0	3	1	10	5	5	4	9	2	7	7	2	2	8	2	4	9	10	1	3	4	0	5	9	8	15	2	4	11	3	2	21	3	0	1	2	1	3	7	2	7	10
ENSG00000270103	AL360012.1	300	685	193	2465	689	1185	500	393	485	612	690	906	562	1204	467	1370	664	1190	560	744	797	850	919	301	870	1388	633	642	841	516	454	380	463	725	318	1014	665	269	813	947	1603	796	1047	427	747	721	661	401
ENSG00000274978	RNU11	300	685	193	2465	689	1185	500	394	485	612	690	906	562	1204	467	1370	664	1190	560	744	797	850	919	301	870	1388	633	642	841	516	454	380	463	725	318	1014	665	269	813	947	1603	796	1047	427	747	722	661	401
ENSG00000162419	GMEB1	12	57	25	132	88	94	37	67	32	57	37	55	53	120	37	97	30	101	46	94	42	63	70	62	33	60	43	29	68	32	66	65	32	51	57	95	64	50	35	56	63	28	52	28	60	61	71	61
ENSG00000252777	AL645729.1	0	0	0	0	0	0	0	1	0	0	3	1	0	0	0	0	0	1	0	0	0	0	1	2	0	0	0	1	5	0	0	0	1	3	1	0	0	0	0	1	0	1	1	0	0	1	1	2
ENSG00000198492	YTHDF2	14	98	36	355	86	160	89	67	77	233	108	121	107	210	114	173	95	273	127	200	138	128	192	121	93	126	122	87	165	90	101	144	73	163	69	241	212	71	74	126	222	57	71	69	147	124	101	133
ENSG00000116329	OPRD1	9	40	1	21	2	81	11	85	3	34	9	33	2	77	4	36	1	44	14	60	0	41	19	78	14	24	2	6	14	10	40	43	5	13	72	6	4	104	4	5	28	9	17	46	3	10	92	34
ENSG00000233427	AL009181.1	2	7	0	2	0	8	0	8	5	0	0	1	2	8	0	1	1	2	0	9	0	7	1	10	0	6	1	1	0	2	2	6	1	1	10	0	1	9	0	0	1	1	0	7	0	1	4	9
ENSG00000199756	Y_RNA	0	2	0	2	1	0	0	1	0	0	0	0	0	0	0	0	0	0	0	0	0	0	1	0	0	0	0	0	1	0	0	0	0	3	0	0	1	1	0	0	0	0	0	0	1	0	0	0
ENSG00000159023	EPB41	45	400	91	867	215	372	243	212	166	423	254	593	301	647	277	388	205	337	276	506	352	476	533	240	241	156	308	196	278	247	210	287	210	477	325	636	375	183	138	207	217	153	281	203	391	310	222	340
ENSG00000225616	AL138785.1	12	15	27	37	23	23	25	7	14	25	17	17	19	33	14	28	14	19	20	18	16	20	29	19	17	19	31	19	22	19	11	17	15	30	12	30	40	1	12	21	38	11	13	7	34	42	4	12
ENSG00000206704	Y_RNA	0	2	0	0	0	1	0	0	1	0	1	0	1	0	0	0	1	0	0	1	0	0	0	0	1	0	0	0	0	1	0	1	0	0	1	0	3	1	0	0	0	0	1	2	0	0	0	0
ENSG00000277958	Metazoa_SRP	0	5	0	5	2	2	2	3	3	5	0	1	2	5	0	1	1	2	2	7	2	1	0	3	0	3	4	1	1	1	0	5	1	0	6	14	3	3	0	0	5	0	0	0	2	3	2	1
ENSG00000253304	TMEM200B	5	21	2	53	10	28	6	15	1	19	7	14	2	51	3	59	1	57	8	51	2	25	3	12	13	10	0	3	32	10	10	22	2	6	22	10	2	19	4	8	23	3	3	29	14	2	12	9
ENSG00000225750	AL357500.1	0	3	0	10	0	1	0	1	0	0	1	9	1	10	2	3	1	1	1	13	0	0	0	1	0	0	0	0	1	4	0	1	0	0	1	1	0	1	0	1	0	0	0	0	0	0	2	1
ENSG00000116350	SRSF4	122	364	167	1621	317	633	308	247	251	625	321	358	325	865	411	766	321	992	369	787	419	491	659	358	223	497	402	341	495	381	377	384	299	496	276	761	525	220	234	300	699	250	416	347	408	420	293	446
ENSG00000277916	AL357500.2	3	7	2	40	8	27	13	4	5	6	7	1	6	21	7	18	3	34	2	15	6	7	10	4	2	11	4	8	24	8	6	9	6	9	7	13	1	0	5	4	19	5	12	9	11	13	5	5
ENSG00000116353	MECR	6	52	16	79	42	66	27	53	21	59	31	38	34	82	32	55	21	63	31	106	35	38	53	56	21	43	26	21	64	17	31	44	15	64	44	59	41	55	27	28	54	15	22	58	25	9	65	49
ENSG00000237934	AL590729.1	0	3	0	3	0	5	1	13	2	4	0	5	0	4	0	0	0	6	1	15	0	3	0	10	3	0	0	0	1	0	1	3	0	0	15	0	0	7	0	0	1	0	0	3	0	0	15	8
ENSG00000060656	PTPRU	55	77	102	120	129	157	99	107	97	248	95	122	140	122	153	220	95	167	149	121	128	95	236	145	157	86	127	75	159	110	119	126	105	212	104	215	179	132	84	94	131	77	112	79	96	142	99	163
ENSG00000230523	LINC01756	0	18	0	1	0	4	0	20	0	7	0	2	1	10	0	4	0	7	0	6	0	15	0	22	2	2	0	0	0	0	7	6	0	0	19	0	0	26	0	0	0	0	0	4	0	0	12	22
ENSG00000225011	AL671862.1	0	9	0	1	0	1	0	6	0	4	0	0	0	8	0	2	0	2	0	1	1	5	1	3	0	1	0	0	1	2	4	0	0	0	1	0	0	3	0	0	1	0	0	3	0	0	6	5
ENSG00000228176	AC092265.1	0	2	0	0	0	3	0	5	0	8	0	0	0	4	0	1	0	3	0	4	0	3	0	3	1	0	0	0	4	0	2	2	0	0	2	0	0	9	0	0	3	0	0	4	0	0	5	7
ENSG00000284676	AL645944.2	0	13	0	5	0	11	0	17	0	8	1	15	0	11	0	2	0	2	0	11	0	7	2	20	6	8	0	0	3	0	7	13	0	0	18	0	1	21	1	0	2	0	1	6	0	3	10	11
ENSG00000270927	AL645944.1	0	4	0	0	0	0	0	0	0	0	0	0	0	1	0	0	0	1	0	1	0	4	0	2	0	2	0	0	0	0	1	0	0	0	2	0	0	1	0	0	0	0	0	1	0	0	1	1
ENSG00000233399	LINC01648	0	7	0	2	0	9	1	13	0	5	1	7	0	7	0	0	1	3	0	10	0	7	0	19	2	1	0	0	3	0	10	10	0	0	15	2	0	22	1	0	0	0	0	22	0	0	14	8
ENSG00000233372	AL137076.1	0	0	0	0	0	3	0	6	0	0	0	3	0	4	0	0	0	0	0	7	0	5	0	6	0	1	0	0	0	0	1	2	0	0	3	0	0	13	0	0	3	0	0	1	0	0	2	3
ENSG00000231251	AL021921.1	0	1	0	1	0	0	0	1	0	0	0	0	0	1	1	0	0	0	0	0	0	1	0	1	0	0	0	0	0	0	1	1	1	0	1	0	0	1	0	0	0	0	0	3	0	0	0	0
ENSG00000236335	AL161638.2	0	5	1	1	0	9	0	10	0	4	0	4	0	8	0	1	1	7	0	0	0	5	0	3	0	0	0	0	2	0	5	2	0	0	10	0	0	9	0	0	2	0	0	3	0	0	4	11
ENSG00000231949	AL161638.1	0	3	0	0	0	1	0	2	0	1	0	0	0	6	0	0	0	3	0	3	0	1	0	3	0	0	0	0	0	0	0	1	0	0	9	0	0	6	0	0	0	0	0	10	0	0	5	5
ENSG00000162510	MATN1	1	41	1	18	0	37	0	56	1	19	2	27	0	33	3	8	1	12	0	37	0	22	0	46	4	23	0	1	6	1	23	22	3	3	60	1	0	35	1	1	9	1	0	35	3	0	55	26
ENSG00000186056	MATN1-AS1	6	26	20	40	13	41	13	34	19	23	13	29	10	27	10	38	16	19	14	23	15	28	7	31	21	22	22	13	27	12	25	26	16	20	25	21	19	21	8	19	13	13	22	24	11	19	26	24
ENSG00000287510	AL137857.1	0	5	0	3	0	5	1	6	0	2	0	6	0	6	0	0	0	2	0	4	0	3	0	11	0	3	0	0	2	0	2	10	0	0	2	0	1	13	0	0	1	1	0	2	0	0	1	4
ENSG00000162511	LAPTM5	7	339	12	391	40	212	13	80	14	64	5	418	10	359	20	154	5	285	16	309	21	299	35	124	13	214	16	18	120	5	25	69	13	36	183	32	26	59	17	48	223	21	56	88	41	39	168	27
ENSG00000264773	MIR4420	0	3	0	5	0	0	0	1	0	1	0	11	0	8	0	3	0	14	0	3	1	11	0	2	0	1	0	2	0	0	0	0	0	0	8	0	0	0	0	0	0	0	0	0	0	0	0	0
ENSG00000229607	AL137027.1	0	4	0	1	0	2	0	5	0	2	0	0	0	4	0	0	0	0	0	3	0	2	0	20	0	1	0	0	0	0	3	1	0	0	10	0	0	5	0	1	1	0	0	1	1	0	3	6
ENSG00000223382	LINC01778	2	27	2	10	0	19	0	37	1	11	1	6	1	37	0	2	1	24	1	15	0	10	0	25	1	15	4	1	3	0	14	9	0	1	29	2	0	18	1	1	10	1	3	37	1	0	22	14
ENSG00000222784	RN7SKP91	0	5	3	3	4	2	1	4	3	0	0	6	1	2	2	6	1	3	1	2	6	5	1	1	2	5	0	0	2	0	4	7	0	2	1	2	4	1	0	3	3	2	3	2	0	4	0	2
ENSG00000235143	AL445235.1	0	10	1	2	0	17	0	21	0	5	1	4	0	12	0	5	0	4	0	22	0	6	0	22	0	5	0	0	3	0	1	3	0	0	13	0	0	16	1	0	2	0	0	10	0	0	13	10
ENSG00000162512	SDC3	63	270	71	844	99	198	58	123	64	173	53	138	62	252	84	259	46	554	73	248	63	172	56	114	46	130	47	27	178	70	69	80	44	64	196	74	64	113	41	83	325	61	75	172	62	74	137	94
ENSG00000266210	RN7SL371P	0	4	0	4	0	1	0	4	0	0	0	0	0	1	0	0	1	0	0	0	1	0	0	5	0	0	0	0	0	0	0	2	0	0	3	0	0	1	0	1	0	0	0	0	0	0	4	0
ENSG00000134644	PUM1	83	308	90	741	293	404	271	174	163	558	274	351	264	527	295	519	185	541	362	497	341	384	632	282	241	381	390	246	448	293	250	287	239	455	234	608	409	191	173	291	560	167	256	179	379	316	202	324
ENSG00000237329	AL356320.2	0	4	0	1	0	1	0	3	0	1	0	1	0	1	0	1	0	1	0	0	0	1	0	3	0	3	0	0	0	0	1	2	0	0	6	0	0	0	0	0	0	0	0	1	0	0	6	0
ENSG00000232768	AL356320.1	0	3	0	0	0	0	0	0	0	0	0	0	0	8	0	0	0	0	0	0	0	1	0	1	0	0	0	0	0	0	2	6	0	0	0	0	0	2	0	0	0	0	0	0	0	0	0	5
ENSG00000215900	SELENOWP1	0	7	0	4	2	0	0	0	0	0	0	1	0	3	2	2	0	3	1	2	1	1	1	0	0	0	0	0	0	0	0	0	0	0	1	1	0	2	1	2	0	0	1	2	0	0	3	0
ENSG00000225142	AC114495.1	1	0	4	2	0	1	1	1	0	2	0	0	0	3	0	1	0	0	0	2	1	1	0	3	0	1	0	1	0	0	0	3	0	0	3	2	0	1	0	0	0	0	0	4	0	1	2	1
ENSG00000084628	NKAIN1	1	16	0	13	0	21	1	31	0	10	1	35	2	34	2	6	0	12	0	22	1	28	0	34	10	17	2	0	6	1	12	22	0	1	31	2	2	36	0	1	9	1	0	28	0	1	22	24
ENSG00000060688	SNRNP40	2	57	9	111	47	61	31	43	21	109	28	50	30	99	37	103	22	66	36	63	41	57	58	51	27	59	19	33	47	24	30	27	15	54	27	72	63	29	18	30	88	27	33	37	55	38	46	38
ENSG00000229447	AC114495.2	1	4	0	4	1	2	0	0	0	4	6	8	4	8	2	2	1	2	4	0	2	3	2	1	6	9	1	1	3	2	1	7	0	5	2	1	4	1	0	3	6	0	2	4	2	1	1	0
ENSG00000121766	ZCCHC17	7	38	18	114	37	60	40	34	16	149	58	73	61	103	65	110	34	94	74	103	71	75	90	41	18	20	46	36	48	43	53	49	36	72	59	129	63	40	29	34	66	25	24	20	91	68	42	64
ENSG00000229044	AL451070.1	0	4	0	1	0	1	0	4	0	4	0	1	1	10	0	2	0	2	0	4	0	1	1	1	0	1	0	0	1	0	1	0	0	0	0	3	0	1	0	0	0	0	0	2	0	0	4	0
ENSG00000121769	FABP3	1	45	1	19	1	8	2	15	0	32	1	5	1	57	3	52	0	30	0	17	1	23	0	19	5	42	0	1	10	0	9	11	1	4	33	2	1	30	0	0	13	0	1	15	0	0	46	14
ENSG00000168528	SERINC2	27	43	31	83	44	50	21	119	38	83	52	36	54	173	31	38	28	31	28	67	66	37	43	42	51	41	43	46	57	49	34	66	28	63	66	74	95	57	26	32	48	25	43	33	46	45	58	61
ENSG00000215899	AC209007.1	1	9	6	5	4	3	6	12	3	6	5	1	1	14	3	8	3	14	0	7	5	3	7	11	4	5	1	4	5	1	6	13	2	5	11	6	3	5	2	7	8	5	9	9	8	2	9	12
ENSG00000206981	RNU6-40P	3	9	2	20	2	14	6	3	1	4	7	4	8	14	6	33	6	10	4	4	11	3	10	1	6	5	5	9	5	3	11	6	4	6	6	18	7	2	9	15	6	4	12	3	6	10	4	11
ENSG00000260386	LDC1P	0	29	0	8	0	20	0	38	0	21	0	8	0	24	0	2	0	7	3	29	0	6	1	33	4	5	0	0	5	0	18	20	0	0	38	0	1	33	0	2	3	1	0	31	1	0	31	28
ENSG00000265961	Y_RNA	2	0	1	5	3	3	4	0	1	1	3	1	1	2	1	4	1	0	4	1	1	5	0	4	1	0	1	0	1	0	0	1	0	1	2	1	1	0	2	1	4	0	1	1	1	1	0	0
ENSG00000284543	LINC01226	0	49	3	57	6	45	5	75	3	31	1	20	3	53	8	52	9	52	4	67	2	44	6	83	10	33	6	4	14	2	27	39	2	6	77	5	9	41	1	6	33	2	8	65	1	8	62	37
ENSG00000229167	AC114488.1	2	16	2	16	0	7	2	24	0	7	2	7	0	17	0	6	1	7	3	4	1	1	7	11	1	0	2	0	9	1	9	10	0	5	17	8	6	11	1	0	4	0	3	13	1	2	10	7
ENSG00000142910	TINAGL1	31	190	41	612	91	228	90	114	52	219	45	88	47	518	97	675	58	560	63	356	70	230	127	113	44	140	61	61	195	59	87	116	47	110	150	104	117	162	23	81	266	60	67	107	74	62	147	92
ENSG00000121764	HCRTR1	0	18	2	10	1	17	1	11	0	7	2	17	0	14	7	2	3	10	0	17	0	13	2	30	4	7	0	0	5	1	1	7	4	5	20	1	1	28	0	3	5	3	1	15	1	1	15	11
ENSG00000162517	PEF1	21	57	19	170	53	100	58	29	35	72	46	57	47	84	49	88	35	125	48	68	44	73	92	54	44	54	51	40	93	48	44	47	23	74	60	131	92	42	31	57	138	29	52	36	59	61	27	77
ENSG00000235790	PEF1-AS1	1	21	1	5	2	14	0	13	2	19	0	29	0	30	0	9	0	15	1	14	2	16	0	26	6	9	1	3	1	0	10	9	1	0	35	0	1	23	0	3	5	2	1	10	1	1	15	17
ENSG00000264078	AC114488.2	0	6	1	0	2	3	0	7	1	0	0	8	0	6	1	0	0	1	1	4	0	4	0	5	0	2	0	1	0	0	0	4	0	0	3	0	0	4	0	2	0	0	0	1	0	0	7	6
ENSG00000084636	COL16A1	44	277	53	675	145	284	50	184	39	170	30	159	45	320	77	536	26	538	84	365	60	264	121	194	53	171	80	41	251	83	135	154	67	145	299	77	59	260	47	53	245	60	148	156	116	97	182	134
ENSG00000121753	ADGRB2	17	62	14	96	16	102	2	93	10	43	21	40	9	112	8	33	9	76	13	62	9	72	7	103	7	38	8	2	48	13	37	45	7	6	104	6	18	84	5	12	34	14	22	68	8	14	57	58
ENSG00000266580	MIR4254	0	1	0	0	0	1	0	0	0	0	0	0	0	0	0	1	0	0	0	0	0	0	0	0	0	0	0	0	0	0	0	0	0	0	3	0	0	1	0	0	0	0	0	1	0	0	0	0
ENSG00000254545	AL354919.2	0	5	0	9	0	3	0	12	0	3	0	3	0	8	0	2	0	8	0	7	0	11	0	18	1	3	0	0	7	1	3	8	1	0	12	0	1	17	0	0	3	2	0	8	0	0	4	8
ENSG00000134668	SPOCD1	1	65	2	26	1	41	3	65	2	44	1	17	1	59	0	9	0	19	1	44	0	50	1	100	3	31	0	0	14	1	16	30	1	0	55	1	3	76	1	0	28	0	1	54	1	2	42	40
ENSG00000203620	AL354919.1	4	21	3	10	8	25	4	26	0	12	17	9	5	47	2	8	0	11	1	23	1	12	0	38	8	45	1	3	7	5	13	14	3	2	40	4	1	25	3	4	8	1	2	15	1	0	33	21
ENSG00000269967	AL136115.2	1	5	0	28	0	15	8	3	1	20	2	7	5	21	3	11	1	11	4	23	3	4	7	10	2	7	4	1	5	2	4	13	3	9	6	7	4	7	2	2	11	2	3	11	11	4	15	6
ENSG00000184007	PTP4A2	77	295	187	1099	301	520	288	165	235	591	330	497	390	632	327	654	251	728	324	669	603	526	554	330	207	291	369	305	531	326	256	263	266	533	192	766	510	165	183	242	750	233	352	304	539	536	222	292
ENSG00000228634	AL136115.1	0	0	0	0	0	3	1	6	0	0	0	0	1	5	0	0	0	1	0	2	0	2	0	7	0	1	0	0	2	0	4	2	0	1	7	0	0	5	1	1	2	1	0	4	1	0	7	2
ENSG00000284702	AL136115.3	0	2	0	2	0	5	0	10	1	6	0	1	0	6	0	0	0	2	0	6	0	5	0	6	1	2	0	0	4	0	5	3	0	0	5	0	0	2	0	0	1	0	1	5	0	0	5	1
ENSG00000121774	KHDRBS1	51	163	53	762	247	273	169	99	116	442	213	244	192	401	226	458	114	450	195	378	249	281	311	185	127	210	274	166	304	172	166	157	149	270	138	379	276	116	102	154	382	120	199	103	302	249	98	217
ENSG00000203325	AL445248.1	1	24	0	6	0	13	0	11	0	16	1	3	0	19	0	1	0	10	1	14	3	7	0	10	4	8	0	0	12	0	1	5	0	3	6	2	0	10	0	0	8	0	3	16	0	0	6	7
ENSG00000121775	TMEM39B	4	56	5	65	14	25	13	26	8	33	15	27	8	52	20	39	5	38	8	50	12	24	17	52	16	31	20	13	30	24	24	36	7	20	45	24	8	40	4	12	19	8	4	35	10	10	36	31
ENSG00000266203	MIR5585	2	0	0	5	0	0	0	0	0	0	1	0	1	1	1	1	0	2	0	3	0	0	0	1	0	0	0	1	0	0	0	0	0	1	0	0	0	1	0	0	0	0	0	1	0	0	0	1
ENSG00000276493	Metazoa_SRP	0	0	0	0	0	1	0	1	0	1	0	0	0	3	0	0	0	0	0	3	0	2	0	1	0	1	0	0	1	0	1	0	0	0	3	0	0	0	0	0	0	0	0	0	2	0	0	5
ENSG00000025800	KPNA6	38	208	49	504	156	309	170	127	142	344	189	278	211	351	179	405	127	444	204	312	257	243	340	230	177	232	175	136	373	168	181	200	104	316	142	412	376	131	114	186	441	120	197	133	274	283	158	214
ENSG00000250135	AL049795.2	5	38	6	65	13	46	20	10	25	58	24	46	32	71	26	55	21	64	28	57	39	52	55	25	24	47	23	24	45	36	30	29	10	56	27	58	51	20	20	22	77	9	40	17	44	43	21	32
ENSG00000084652	TXLNA	55	235	76	651	187	372	162	105	126	341	151	201	180	408	176	397	118	745	204	314	230	244	300	221	122	300	182	173	365	128	177	184	145	265	129	362	278	112	117	235	568	110	163	156	246	203	283	210
ENSG00000160050	CCDC28B	3	31	8	44	9	22	13	38	2	21	3	6	5	38	12	20	8	24	12	26	19	19	14	35	6	21	8	4	12	14	12	19	9	10	28	6	4	35	2	6	13	5	5	15	5	11	32	21
ENSG00000224066	AL049795.1	5	29	7	35	15	26	6	22	6	8	14	27	18	33	5	33	15	22	16	35	24	16	22	16	11	13	10	5	15	7	24	17	5	11	21	25	17	14	6	10	25	6	16	22	17	17	25	20
ENSG00000160051	IQCC	6	34	5	35	9	27	9	30	6	13	12	26	21	32	9	21	5	10	16	36	20	23	20	29	18	17	15	5	15	5	25	22	10	16	59	24	13	27	7	11	10	6	18	28	10	12	27	26
ENSG00000222046	DCDC2B	2	29	0	3	1	10	0	43	0	6	2	5	1	18	3	4	0	4	5	14	0	16	0	24	2	5	0	0	3	1	7	11	0	5	22	2	4	22	1	2	0	5	2	15	0	2	21	24
ENSG00000160055	TMEM234	20	50	39	115	50	63	38	40	29	50	33	78	42	122	46	111	36	106	82	83	36	50	78	37	27	36	54	45	46	26	55	69	25	42	40	84	57	61	26	36	58	51	41	32	47	37	34	62
ENSG00000084623	EIF3I	33	105	58	409	169	185	125	84	114	301	100	169	103	235	143	191	90	258	106	267	147	154	290	124	106	199	141	91	175	111	103	109	129	232	68	253	241	83	74	119	300	88	141	41	212	205	82	146
ENSG00000220785	MTMR9LP	12	36	27	117	58	59	29	42	14	44	37	52	68	70	56	99	25	110	34	80	36	50	44	37	45	23	61	34	70	45	38	59	26	52	54	81	68	50	8	26	26	35	37	40	59	37	36	40
ENSG00000183615	FAM167B	1	11	4	3	5	10	6	10	0	4	7	1	2	11	9	10	7	13	7	9	4	8	2	13	4	4	1	3	7	5	5	9	3	2	4	4	3	7	3	4	4	2	7	15	10	5	7	9
ENSG00000182866	LCK	1	82	3	48	4	31	0	43	0	18	1	58	1	117	3	19	1	15	4	42	6	80	5	35	7	18	2	2	18	5	19	27	0	4	62	0	3	35	2	1	11	4	8	25	7	0	42	27
ENSG00000277617	Metazoa_SRP	0	2	0	1	0	4	0	1	0	0	0	0	0	1	0	0	0	1	0	1	0	0	0	3	0	0	0	0	0	0	0	1	0	0	4	0	0	0	0	1	0	0	0	0	0	0	1	1
ENSG00000252450	Y_RNA	0	0	0	1	0	0	0	1	0	0	0	0	0	0	0	0	0	0	0	0	0	0	0	1	0	1	0	0	0	0	0	0	0	0	0	0	0	0	0	0	0	0	0	0	0	0	0	0
ENSG00000116478	HDAC1	33	106	63	202	115	101	82	71	68	188	110	79	78	181	124	125	71	107	107	107	118	109	163	55	73	40	89	67	103	96	91	119	76	155	112	179	118	58	50	72	71	69	78	66	83	85	76	113
ENSG00000175130	MARCKSL1	17	113	19	208	54	44	33	21	18	166	24	47	23	146	20	86	10	93	13	86	26	70	36	25	18	54	12	17	61	28	24	31	14	52	51	44	35	28	10	30	73	23	25	43	33	21	31	17
ENSG00000233775	AL109945.1	2	3	0	0	2	8	0	7	0	0	1	3	0	4	0	0	0	2	0	8	1	1	0	11	1	2	1	0	2	1	1	7	0	3	13	1	3	16	0	2	2	0	0	5	1	3	6	3
ENSG00000162526	TSSK3	1	19	7	17	12	27	2	24	7	4	5	14	8	18	10	3	12	8	6	11	9	14	12	14	7	1	6	4	5	12	15	7	5	6	15	8	4	15	1	4	9	2	6	14	5	2	11	13
ENSG00000225828	FAM229A	11	50	25	81	28	49	13	31	10	31	21	39	13	47	24	47	27	63	25	88	15	33	29	15	27	15	37	21	24	19	44	23	16	34	45	38	15	23	14	8	21	24	29	39	31	33	43	23
ENSG00000160058	BSDC1	101	166	136	532	307	262	254	125	196	272	228	304	263	298	269	372	265	345	289	309	303	234	403	125	274	149	371	273	310	215	211	223	177	359	163	529	295	135	142	194	244	149	261	154	344	324	86	269
ENSG00000224333	GAPDHP20	0	2	0	1	0	8	0	7	0	1	0	1	0	1	0	1	0	2	0	7	0	0	0	9	0	0	0	0	0	0	3	3	0	0	4	0	1	8	0	0	0	0	0	3	0	0	4	1
ENSG00000270850	AL356986.1	0	5	0	2	0	0	0	10	0	1	1	0	0	2	0	0	1	1	0	2	0	0	0	2	0	3	0	0	2	2	0	1	0	0	4	0	0	8	0	1	1	0	0	5	0	1	3	6
ENSG00000229259	LRRC37A12P	0	20	1	4	0	17	0	28	0	2	0	6	0	13	0	5	0	11	0	21	0	5	0	26	2	3	0	0	5	0	4	8	1	0	23	0	0	8	0	0	2	0	0	11	0	0	14	9
ENSG00000263529	RN7SL122P	8	7	5	3	5	5	4	13	16	2	6	4	3	1	2	2	0	2	3	1	6	7	6	0	3	3	2	3	1	8	3	8	3	5	8	7	4	1	10	7	3	7	10	4	12	3	4	11
ENSG00000254553	AL033529.1	4	23	4	32	8	52	12	39	7	79	20	26	16	39	22	35	14	32	15	58	19	31	35	38	12	20	14	19	35	19	25	23	12	16	46	55	27	39	12	18	31	2	27	16	21	21	32	40
ENSG00000273274	ZBTB8B	3	48	3	28	3	37	1	64	0	31	5	20	1	35	0	10	4	17	0	32	1	20	3	76	2	7	0	3	9	9	23	32	3	7	75	5	0	75	0	3	8	1	0	24	3	3	47	46
ENSG00000160062	ZBTB8A	13	33	15	87	38	101	33	35	16	113	42	27	37	80	51	79	36	79	34	95	48	42	72	59	26	41	44	43	53	32	29	41	29	43	33	96	49	47	14	37	63	25	42	37	46	48	46	50
ENSG00000176261	ZBTB8OS	7	46	14	72	21	62	12	34	17	80	35	42	40	90	43	65	20	39	45	80	56	66	84	47	43	16	34	35	31	21	39	43	32	66	52	86	49	56	15	13	31	14	60	17	88	52	34	64
ENSG00000200591	AC114489.1	0	0	0	1	0	2	0	1	0	2	0	2	1	0	0	0	0	4	0	1	0	0	0	1	0	0	0	0	0	0	0	1	0	0	0	0	0	0	0	0	3	0	2	0	0	0	0	1
ENSG00000162521	RBBP4	31	171	77	537	276	315	196	118	143	606	306	322	342	355	357	427	190	270	237	384	387	304	468	123	177	99	343	221	304	240	187	233	184	399	146	649	467	130	108	187	259	182	245	133	432	419	115	263
ENSG00000162520	SYNC	3	33	3	46	2	41	3	40	3	9	12	19	1	38	7	79	8	93	6	36	2	30	3	42	2	17	6	5	37	2	9	23	0	5	46	5	12	53	0	8	26	0	8	31	2	1	41	25
ENSG00000224409	AC114489.2	0	1	0	3	0	5	1	5	0	7	0	4	0	1	0	1	0	1	0	0	0	1	0	1	1	0	0	0	0	0	4	3	0	0	9	0	1	2	0	0	0	0	0	11	0	0	5	2
ENSG00000162522	KIAA1522	177	90	274	114	497	195	360	189	296	373	320	319	384	299	431	249	354	84	401	98	437	127	450	64	338	88	506	379	269	328	336	363	236	532	114	708	624	118	231	287	205	280	348	88	425	469	49	386
ENSG00000134684	YARS1	78	185	159	316	193	309	217	123	191	395	183	311	241	252	241	216	180	229	327	191	354	241	448	237	139	302	279	158	218	249	209	268	157	315	141	626	334	169	266	340	588	133	197	146	367	363	176	236
ENSG00000116497	S100PBP	12	84	20	180	40	77	33	74	31	95	81	95	59	126	64	146	65	74	64	163	82	142	67	71	38	29	63	71	68	43	68	92	34	81	94	106	51	61	18	26	74	28	62	52	68	83	64	52
ENSG00000160097	FNDC5	3	34	2	50	1	29	4	29	3	20	5	7	9	20	4	27	1	46	4	23	5	28	9	37	1	7	3	1	17	2	13	10	1	4	30	6	4	42	4	3	7	5	5	20	5	0	37	18
ENSG00000121905	HPCA	4	17	4	10	2	13	2	22	1	1	0	6	0	14	1	9	1	9	3	10	1	9	10	23	1	2	0	4	2	1	8	12	1	3	20	5	1	10	1	6	4	1	1	14	0	0	26	18
ENSG00000121900	TMEM54	9	19	8	25	25	33	18	39	8	85	25	12	15	38	10	23	3	37	13	13	16	11	36	23	14	13	17	18	19	8	18	27	13	30	25	27	27	22	7	18	25	18	17	43	8	13	3	27
ENSG00000287691	AL031602.2	0	1	0	1	0	3	0	3	0	1	1	1	0	0	1	2	0	3	0	6	2	2	0	8	0	0	0	0	1	0	0	1	0	0	3	0	0	7	0	0	0	0	0	1	0	1	1	1
ENSG00000116514	RNF19B	16	154	28	275	34	136	39	66	14	143	20	94	23	273	51	138	21	162	50	139	42	84	86	82	25	210	59	24	66	25	42	61	33	68	63	58	45	47	21	55	256	25	48	52	41	29	95	46
ENSG00000278966	AL031602.1	2	1	0	1	2	5	0	1	0	2	1	0	0	6	0	1	0	1	0	1	0	1	1	4	0	6	0	0	2	4	1	4	0	0	1	5	0	2	0	1	3	0	0	3	0	0	3	3
ENSG00000217644	AL355864.1	0	1	0	1	0	2	0	3	0	2	0	2	0	8	0	2	0	3	0	6	0	0	0	5	1	0	0	0	1	0	2	2	0	1	8	0	0	3	0	0	0	0	3	1	0	0	12	6
ENSG00000239670	AL355864.2	0	14	0	4	0	12	0	9	2	3	0	0	0	2	0	0	0	4	0	1	0	0	0	4	1	3	1	0	0	0	1	4	0	0	6	0	0	3	0	0	1	0	0	15	0	0	6	6
ENSG00000236065	AL020995.1	0	10	0	2	0	9	0	8	0	0	0	0	0	5	0	0	0	3	0	1	0	1	0	8	0	1	0	0	1	0	3	6	0	0	3	0	0	6	0	0	1	0	0	4	0	0	7	8
ENSG00000004455	AK2	47	215	84	624	203	356	123	119	107	263	151	176	141	420	188	304	83	317	127	293	187	188	307	232	108	239	132	146	200	136	150	167	115	237	144	357	228	105	95	146	524	116	229	95	227	189	192	167
ENSG00000276645	Metazoa_SRP	1	7	5	22	5	16	2	8	8	15	4	12	8	7	1	7	3	9	4	6	7	6	4	9	1	15	2	0	3	5	3	7	1	2	6	6	2	5	4	5	27	4	4	1	4	1	14	4
ENSG00000142920	AZIN2	11	73	13	104	29	108	12	80	11	34	20	59	25	91	29	51	26	60	22	73	26	59	41	73	13	32	22	16	31	22	42	72	21	28	78	52	15	92	14	24	40	24	29	70	26	18	68	61
ENSG00000278997	AL662907.1	1	7	1	11	1	8	2	17	3	7	2	6	7	24	7	6	2	4	2	12	1	18	0	14	0	3	2	2	5	4	2	8	1	1	21	2	2	14	0	1	1	2	1	14	3	0	16	10
ENSG00000116525	TRIM62	11	61	10	68	24	52	18	51	12	50	16	58	25	78	18	32	8	43	33	71	20	51	24	46	22	30	19	17	38	15	28	41	7	33	37	46	32	38	10	14	27	13	18	30	24	10	35	37
ENSG00000279179	AL662907.2	1	26	9	6	10	23	2	25	6	16	9	6	10	27	11	11	4	20	5	24	23	29	6	25	12	13	2	2	7	16	19	33	4	18	18	7	4	30	2	2	1	1	6	14	8	2	22	27
ENSG00000284721	AL662907.3	2	16	0	1	1	7	0	8	0	3	0	0	1	7	1	2	1	2	1	5	2	5	2	13	0	2	0	0	1	2	1	10	0	1	11	0	1	5	0	1	2	0	1	8	3	0	8	6
ENSG00000160094	ZNF362	23	60	38	160	97	111	53	71	51	150	71	111	105	156	104	163	71	187	120	122	123	94	140	50	62	45	91	64	95	88	66	138	48	161	58	161	91	74	44	37	58	83	90	55	133	82	68	106
ENSG00000270115	AL513327.2	0	0	0	12	2	2	1	1	0	6	5	1	1	4	3	3	3	2	4	4	6	11	9	1	4	0	2	1	6	3	3	1	4	3	2	18	4	6	0	3	6	0	5	1	2	5	2	6
ENSG00000184389	A3GALT2	0	17	3	8	2	6	0	12	0	12	3	26	0	15	1	5	1	17	0	18	0	9	1	20	2	26	1	0	10	2	5	8	0	1	12	1	1	27	2	0	4	2	3	16	0	0	23	6
ENSG00000225313	AL513327.1	0	35	1	15	1	43	0	36	1	7	1	18	2	42	0	11	1	17	1	35	3	18	0	39	6	20	1	3	8	3	10	11	0	2	30	4	3	17	0	6	8	0	3	36	2	0	30	20
ENSG00000134686	PHC2	81	428	66	504	181	285	130	147	127	392	103	343	118	369	130	293	86	480	165	324	140	199	276	519	158	801	178	169	366	136	129	165	97	190	128	291	209	128	139	194	1021	97	191	164	197	194	235	187
ENSG00000284154	MIR3605	6	50	5	47	47	37	13	12	15	47	11	42	19	36	22	34	10	47	14	41	10	19	44	48	22	86	21	20	44	23	11	21	7	28	10	31	23	17	10	16	128	7	21	12	20	37	13	27
ENSG00000222112	RN7SKP16	2	19	1	10	13	19	6	6	2	3	7	8	3	5	1	13	2	8	8	11	2	12	7	3	4	15	7	6	5	3	10	8	4	4	5	11	4	2	4	3	34	0	5	6	2	1	8	3
ENSG00000233246	PHC2-AS1	1	4	0	1	0	3	1	2	0	3	0	0	0	3	1	4	0	1	0	1	3	3	0	3	0	2	0	0	0	4	2	2	0	0	1	2	0	2	0	1	1	0	0	1	1	1	0	2
ENSG00000234512	TLR12P	0	3	0	0	0	16	0	12	0	3	0	6	0	13	0	1	0	2	1	9	0	9	0	20	2	7	0	1	0	0	5	18	0	0	10	1	1	16	0	0	2	0	0	5	0	0	12	14
ENSG00000121903	ZSCAN20	9	68	9	70	10	66	12	82	9	22	17	21	19	104	17	56	30	42	17	60	10	45	38	58	17	10	15	23	24	16	43	40	19	30	79	56	30	69	8	9	31	11	17	28	29	27	44	45
ENSG00000235907	AC115285.1	0	2	1	2	0	7	1	2	0	2	0	0	0	2	0	1	0	0	0	1	1	0	0	1	0	0	0	0	0	0	1	3	0	0	1	0	0	1	0	0	2	0	0	1	0	0	2	4
ENSG00000121904	CSMD2	10	154	7	68	15	146	7	210	4	87	10	68	1	154	13	32	6	84	8	147	22	119	16	194	19	69	3	6	47	30	96	152	15	13	257	23	6	245	5	4	65	8	18	147	23	15	168	138
ENSG00000227000	HSPD1P14	0	9	0	1	0	5	0	5	0	1	0	4	0	6	0	2	0	1	0	5	0	3	0	2	2	0	0	0	2	2	0	1	0	0	10	0	0	11	0	0	1	0	0	6	0	0	9	1
ENSG00000176256	HMGB4	1	9	1	2	0	9	0	19	1	7	0	3	0	22	0	3	0	11	0	12	0	6	1	24	0	1	0	0	2	0	4	11	0	0	10	0	0	11	0	1	1	1	0	14	0	0	9	13
ENSG00000231163	CSMD2-AS1	1	23	1	1	0	20	1	28	0	8	1	7	0	17	0	3	0	10	0	14	0	15	1	25	3	4	1	1	2	0	12	15	0	0	20	0	0	19	3	0	2	0	2	15	0	0	21	18
ENSG00000201148	RNA5SP42	261	17	289	43	148	65	79	15	191	41	80	14	46	26	46	41	64	10	46	20	65	41	69	10	47	48	72	52	38	49	52	19	36	23	13	106	72	8	81	131	55	122	148	13	74	71	15	46
ENSG00000142698	C1orf94	0	30	1	16	1	31	0	47	3	13	0	3	0	27	0	5	0	15	0	24	2	19	0	37	3	16	1	0	4	0	7	20	0	0	38	0	4	45	2	0	8	0	1	22	0	1	37	16
ENSG00000270241	AC115286.1	0	2	0	0	0	2	0	2	0	0	0	0	0	3	0	0	0	2	0	0	0	0	0	2	0	0	0	0	0	0	0	1	0	0	1	0	0	0	0	0	0	0	0	1	0	0	2	1
ENSG00000287703	AC099565.1	0	21	0	1	0	12	0	19	0	2	0	2	0	6	0	2	0	9	0	5	0	11	0	14	1	3	0	0	8	1	0	6	0	0	10	0	0	19	0	0	3	0	0	7	0	1	10	5
ENSG00000207941	MIR552	0	0	0	0	0	0	0	0	0	0	0	0	0	0	0	0	0	0	0	0	0	0	0	0	0	0	0	0	0	0	0	0	0	0	0	0	0	0	0	0	0	0	0	1	0	0	0	0
ENSG00000163866	SMIM12	32	108	37	211	80	157	53	109	36	131	59	112	56	165	48	145	34	171	91	202	87	94	107	108	45	110	65	48	99	62	70	84	33	76	82	143	90	81	48	61	178	36	59	66	77	45	83	83
ENSG00000189280	GJB5	0	8	0	1	0	8	0	11	1	12	3	10	0	6	0	2	0	0	1	4	1	0	0	14	1	2	1	0	2	1	5	14	0	0	10	0	13	7	0	0	1	0	0	10	0	0	8	5
ENSG00000189433	GJB4	1	12	1	1	0	15	1	2	0	1	0	5	0	5	0	1	0	4	1	4	0	13	0	15	1	3	0	1	9	0	1	6	0	2	19	0	2	9	1	1	3	0	0	6	0	0	9	5
ENSG00000255811	AL121988.1	3	5	0	3	3	0	2	8	0	4	1	4	3	6	0	2	0	3	8	1	4	5	2	9	1	2	4	3	1	2	7	3	1	11	7	0	0	9	1	0	2	1	1	8	1	2	1	11
ENSG00000188910	GJB3	1	14	1	0	0	8	1	17	0	11	1	24	1	6	1	1	0	4	0	9	1	11	2	10	3	2	0	0	1	1	3	3	4	1	16	0	2	15	4	0	3	3	1	8	0	0	8	9
ENSG00000187513	GJA4	3	38	7	102	1	26	16	20	5	46	13	17	9	110	3	49	3	81	12	62	1	39	10	21	6	51	8	6	25	8	15	9	8	15	32	15	10	11	10	3	104	5	11	34	5	6	65	20
ENSG00000230163	AL122010.1	0	3	0	5	0	7	0	3	0	2	1	0	0	5	0	3	0	2	0	4	2	11	0	3	2	5	0	0	0	0	4	2	1	0	6	0	2	4	0	0	6	0	3	8	1	2	7	6
ENSG00000116544	DLGAP3	4	41	13	46	9	57	4	35	10	21	15	45	2	41	6	11	12	39	7	42	7	38	18	51	6	19	14	12	11	15	11	31	10	27	58	17	15	51	7	6	17	15	19	38	22	6	53	26
ENSG00000284773	AC114490.3	3	31	9	43	10	21	7	18	3	19	10	19	20	29	21	37	22	38	10	57	22	29	27	13	8	15	27	7	27	18	20	20	15	36	27	37	11	27	5	4	20	16	7	31	15	23	10	20
ENSG00000241014	AC114490.1	1	19	6	29	8	15	4	12	2	10	9	21	12	16	14	28	16	21	5	23	9	22	21	10	6	5	13	4	19	4	11	12	6	24	18	23	10	18	3	3	11	13	5	15	15	15	9	15
ENSG00000271741	AC114490.2	22	53	25	143	47	57	30	35	37	51	48	64	58	118	47	97	47	100	64	114	53	105	95	39	25	35	55	54	57	61	43	52	43	80	43	113	69	36	22	30	48	34	66	32	49	77	27	76
ENSG00000243749	TMEM35B	5	25	7	62	26	21	8	14	20	33	17	11	35	51	24	39	17	45	25	52	28	35	33	7	9	25	23	22	31	26	20	26	17	25	18	33	24	18	14	11	25	11	26	19	17	26	7	17
ENSG00000163867	ZMYM6	23	63	26	149	50	101	43	52	35	77	64	117	63	147	73	104	60	102	70	139	84	115	146	60	39	21	64	60	79	69	63	65	59	114	67	143	78	69	18	36	66	45	80	51	87	102	40	102
ENSG00000197056	ZMYM1	3	37	8	79	13	43	15	28	8	91	28	33	26	57	28	70	25	56	51	44	22	38	48	18	24	15	20	27	28	28	28	34	21	44	36	43	25	23	5	8	23	17	19	28	34	38	14	22
ENSG00000233940	RPL12P45	0	2	0	1	0	2	0	2	0	1	0	5	0	6	0	1	0	0	0	0	0	1	0	4	0	2	0	0	0	0	1	1	0	0	0	0	1	1	1	0	0	1	0	2	0	0	4	0
ENSG00000228348	EFCAB14P1	0	6	1	7	2	1	0	8	1	1	0	8	0	5	0	0	1	0	1	4	1	2	3	7	1	1	2	1	1	2	1	0	0	3	10	0	0	7	0	0	4	2	3	2	1	0	5	1
ENSG00000284640	AL590434.1	0	12	0	3	2	6	0	29	0	0	1	8	2	16	6	1	5	8	3	9	3	7	1	22	0	4	1	1	3	5	11	6	0	6	10	7	0	9	0	0	1	3	2	15	10	0	12	6
ENSG00000116560	SFPQ	228	1015	396	3293	951	1896	949	418	609	1776	912	1129	806	1880	953	1796	718	2308	1012	1183	913	764	1658	875	636	1718	973	735	1162	901	796	808	676	1232	426	1667	1302	479	664	1234	2635	639	1048	811	1037	967	896	897
ENSG00000201868	Y_RNA	0	0	0	0	0	5	0	0	0	1	0	0	0	1	0	1	0	2	2	0	0	1	0	6	1	0	1	0	0	0	3	2	0	1	5	1	0	0	0	0	2	0	1	1	0	0	0	1
ENSG00000146463	ZMYM4	59	145	43	481	166	266	142	101	126	280	215	257	189	268	203	367	148	316	258	340	325	246	354	132	142	82	254	165	234	243	178	225	153	291	124	409	313	158	101	131	256	98	195	94	361	286	110	201
ENSG00000240374	RN7SL503P	0	1	0	1	0	3	1	1	2	0	0	2	1	1	1	1	0	0	1	0	0	0	2	0	2	3	0	0	1	1	1	0	1	2	3	1	3	1	0	0	0	0	2	0	0	0	2	4
ENSG00000201542	SNORA62	1	1	3	5	2	2	3	1	5	1	8	2	2	4	0	2	0	3	2	2	2	6	7	0	1	3	3	4	1	1	1	1	5	3	4	3	0	2	7	6	1	7	1	0	3	2	0	0
ENSG00000229994	RPL5P4	1	11	5	23	16	21	10	9	13	8	37	21	17	13	21	11	18	2	31	20	23	22	62	4	14	7	25	10	9	32	23	30	20	41	14	76	29	6	12	23	24	6	26	3	44	28	5	23
ENSG00000227409	ZMYM4-AS1	0	2	0	1	0	2	0	1	0	0	1	0	0	1	1	0	0	7	0	0	0	1	0	0	0	0	0	0	1	0	0	3	0	0	3	1	0	0	0	0	1	0	0	2	0	0	2	0
ENSG00000278702	Metazoa_SRP	0	0	3	2	0	1	0	1	0	1	1	1	0	1	2	0	0	1	2	1	1	0	1	3	4	1	1	1	2	1	1	3	1	0	1	1	0	0	1	0	0	0	1	1	4	6	1	2
ENSG00000142687	KIAA0319L	142	178	218	451	416	304	323	158	217	392	329	491	380	385	351	346	296	321	470	409	532	384	692	171	304	118	403	296	285	364	353	435	262	602	264	717	462	217	167	248	220	257	344	119	520	480	85	402
ENSG00000236274	AC004865.1	0	3	0	1	0	2	0	8	0	1	0	0	0	8	0	0	0	5	0	1	3	2	0	15	0	0	0	0	1	0	1	5	0	0	8	0	0	2	0	1	0	0	1	8	0	0	7	1
ENSG00000020129	NCDN	21	81	24	125	62	82	14	72	40	95	29	68	20	84	48	84	29	102	52	78	36	51	63	62	48	91	45	33	61	27	35	44	26	62	57	82	67	96	28	35	101	22	27	47	44	54	52	88
ENSG00000239636	AC004865.2	1	15	7	7	0	6	1	12	1	1	3	3	0	15	0	4	1	5	0	8	0	5	2	13	3	4	4	0	5	1	0	2	2	1	20	2	1	6	1	0	3	0	4	5	2	0	9	9
ENSG00000116819	TFAP2E	0	21	5	9	3	22	2	19	2	17	4	26	1	30	2	9	0	13	1	18	1	11	3	38	3	9	0	1	10	7	10	17	0	1	39	5	1	32	6	1	6	9	6	15	4	1	15	29
ENSG00000126067	PSMB2	12	52	19	164	73	86	69	40	39	131	77	67	74	113	73	99	37	112	79	88	65	78	110	66	35	70	65	38	60	55	34	65	50	108	44	131	80	34	28	57	127	28	63	43	87	78	55	72
ENSG00000142686	C1orf216	4	33	5	93	16	70	16	29	11	35	18	32	9	47	11	54	10	78	21	70	21	7	32	38	8	33	14	12	53	12	9	16	9	29	27	34	19	29	2	30	84	11	23	56	16	8	23	23
ENSG00000092853	CLSPN	2	90	0	44	2	81	2	93	2	209	3	20	1	117	6	6	1	49	4	62	8	47	1	78	8	93	8	1	41	5	39	49	4	7	125	11	5	88	0	2	22	1	12	70	3	0	96	47
ENSG00000232335	AL354864.1	0	2	0	0	0	0	0	4	0	3	0	0	0	7	0	0	0	1	0	2	0	2	0	2	2	0	0	0	5	0	0	6	0	0	3	0	0	1	0	0	0	0	0	0	0	0	2	3
ENSG00000134698	AGO4	63	108	68	316	143	164	91	77	77	202	150	200	124	232	142	234	132	180	146	253	187	158	202	102	171	86	166	106	138	144	102	115	108	167	87	263	140	112	61	69	144	89	140	85	156	131	75	480
ENSG00000092847	AGO1	55	191	88	555	226	261	158	179	120	333	239	263	193	452	225	481	147	358	247	387	338	280	299	187	150	101	202	136	244	219	188	268	164	271	234	341	217	218	91	120	208	141	218	138	274	261	168	279
ENSG00000271164	CFAP97P1	0	1	0	0	0	2	0	4	0	1	0	0	0	0	0	0	0	0	0	2	0	0	0	4	1	0	0	1	1	0	0	4	0	0	8	0	0	5	0	0	2	0	0	0	0	0	7	0
ENSG00000286899	AL139286.2	0	4	0	0	0	4	0	4	0	1	2	4	0	6	0	1	0	3	0	6	0	10	0	7	0	1	0	0	2	0	1	1	1	0	3	0	0	5	0	0	0	0	0	4	0	0	9	4
ENSG00000271914	AL139286.1	0	1	0	0	0	0	0	0	0	0	0	0	0	0	0	0	0	0	1	1	0	0	0	1	1	1	0	0	0	0	0	0	0	0	0	0	0	0	0	0	0	0	0	0	0	0	1	0
ENSG00000126070	AGO3	51	298	44	960	151	503	92	173	127	391	201	258	141	633	220	566	93	632	212	574	226	274	338	319	136	345	179	170	447	197	194	211	118	267	170	396	302	248	113	169	671	102	205	223	244	241	327	184
ENSG00000271554	AL138787.2	0	0	0	0	1	4	0	7	0	0	0	1	1	3	0	1	0	2	1	4	0	6	2	6	1	0	0	1	0	0	2	4	0	0	3	0	0	6	0	0	0	1	1	3	0	0	7	5
ENSG00000232862	AL138787.1	5	10	7	3	4	8	1	4	1	4	3	1	3	7	1	7	4	0	3	7	4	4	1	4	0	3	0	1	1	9	1	7	6	1	12	2	2	4	0	3	1	8	6	3	0	3	6	17
ENSG00000092850	TEKT2	4	39	5	20	4	34	5	29	9	16	6	31	2	27	7	7	7	13	4	21	1	11	13	28	8	7	5	6	5	7	14	29	4	21	36	12	15	28	0	2	7	5	16	25	7	14	17	31
ENSG00000116863	ADPRS	11	46	21	74	41	31	20	34	16	33	16	27	15	34	17	17	27	47	24	59	11	31	45	31	25	21	43	27	37	18	17	32	21	33	42	44	42	19	16	28	55	20	26	10	13	25	22	37
ENSG00000171812	COL8A2	1	39	4	39	7	26	2	23	7	18	5	20	1	35	7	70	1	59	2	28	10	27	5	34	3	30	2	1	43	2	9	28	7	3	25	6	2	22	1	3	36	4	10	13	8	7	36	14
ENSG00000054116	TRAPPC3	25	32	41	123	69	70	53	31	51	68	60	59	38	96	63	82	43	74	61	61	52	59	56	30	35	47	50	45	57	45	31	60	35	74	42	113	84	51	34	37	70	51	45	32	69	79	42	62
ENSG00000116871	MAP7D1	69	349	85	1229	139	263	145	195	102	362	82	218	87	702	120	683	58	1039	66	501	73	289	163	281	75	297	200	103	564	78	110	161	87	128	138	174	134	160	69	133	643	70	126	382	123	94	252	100
ENSG00000264592	RN7SL131P	0	0	0	0	0	0	0	1	0	3	1	0	0	2	0	0	0	1	0	0	0	0	0	3	0	0	0	0	0	0	0	1	0	0	0	0	0	0	0	0	0	0	0	2	0	0	1	1
ENSG00000054118	THRAP3	93	333	126	1208	383	459	322	183	269	772	376	404	455	757	416	782	297	830	468	629	509	487	744	281	240	267	419	312	471	366	326	373	316	662	266	739	536	226	189	305	651	221	445	244	518	456	191	400
ENSG00000231849	UBE2V2P4	0	2	0	1	0	2	0	1	0	1	0	0	0	3	0	0	0	0	0	2	0	0	0	0	0	1	0	0	3	0	0	0	0	0	4	0	0	0	0	0	0	0	0	1	0	0	2	0
ENSG00000214193	SH3D21	12	81	14	119	25	69	17	146	12	229	7	60	14	252	6	60	14	39	28	103	22	95	24	101	24	89	17	13	34	16	40	41	18	26	106	33	13	87	6	26	81	17	24	89	18	17	76	58
ENSG00000142694	EVA1B	3	32	3	38	7	21	5	16	1	31	6	9	4	28	4	48	5	42	2	30	12	20	4	16	1	15	2	3	18	9	2	14	2	6	18	1	7	7	2	8	13	4	6	15	2	8	19	10
ENSG00000286379	AL591845.1	0	21	0	30	5	16	0	35	2	39	6	10	2	40	3	29	5	16	0	26	2	31	3	39	14	28	1	3	14	1	8	29	2	3	24	3	6	18	4	5	16	0	3	47	3	1	27	21
ENSG00000196182	STK40	67	268	122	496	115	234	230	128	130	234	129	265	171	395	160	428	49	447	164	253	226	183	263	252	91	292	156	150	241	166	181	205	96	206	152	280	238	121	116	238	561	101	160	145	185	202	201	218
ENSG00000181817	LSM10	5	34	7	68	16	32	19	16	11	37	24	18	14	42	5	45	10	53	18	37	21	68	23	30	12	16	14	16	15	9	16	17	17	29	22	32	21	32	18	13	34	11	19	29	25	27	10	34
ENSG00000222821	RNU4-27P	0	0	0	1	1	0	0	0	0	1	1	0	0	0	1	0	1	0	0	0	1	0	1	0	0	0	1	0	0	0	1	0	0	0	1	2	0	0	0	0	0	0	0	0	0	0	2	1
ENSG00000116885	OSCP1	1	31	1	52	9	22	10	24	11	11	4	47	17	39	12	21	5	26	19	33	14	17	22	32	5	6	16	9	14	11	17	18	7	11	32	26	32	27	7	6	6	8	20	20	21	17	13	41
ENSG00000201448	SNORA63C	19	7	0	62	7	34	8	7	6	37	49	31	38	22	44	53	31	25	42	60	33	17	59	8	23	10	19	23	35	22	14	14	32	60	7	101	47	14	19	29	26	19	20	11	53	50	13	25
ENSG00000116898	MRPS15	10	39	27	244	66	95	40	29	31	135	54	76	47	101	65	80	49	128	65	141	67	128	120	104	38	62	51	48	98	60	34	79	42	80	37	162	112	45	33	54	68	35	64	44	79	72	71	61
ENSG00000119535	CSF3R	6	561	3	250	14	178	20	184	13	255	6	896	12	921	24	367	5	353	10	809	10	513	24	931	16	686	6	6	124	7	35	79	5	14	123	31	16	179	12	41	979	13	24	165	14	5	459	80
ENSG00000230214	FTLP18	0	1	0	0	0	1	0	0	0	0	0	0	0	0	0	0	0	0	0	1	0	0	0	0	0	0	0	2	0	0	0	0	0	0	1	0	0	0	0	0	1	0	0	0	0	0	1	0
ENSG00000284705	AL596257.1	1	5	2	4	0	8	0	18	1	10	1	4	2	15	2	3	1	1	0	10	0	3	0	15	1	5	0	0	8	0	4	9	0	0	14	0	0	22	0	0	1	0	0	18	0	0	14	14
ENSG00000284720	AC117945.2	0	7	0	2	0	6	0	7	0	4	0	2	0	11	0	0	0	3	0	12	0	5	0	7	0	10	0	0	0	1	4	9	0	0	12	1	1	7	0	1	3	0	0	4	0	0	7	2
ENSG00000234481	AC117945.1	0	4	2	1	0	5	0	6	0	0	0	2	0	1	0	0	0	2	0	2	0	4	0	6	0	0	0	0	0	0	1	2	0	0	7	0	0	15	0	0	1	0	0	3	0	0	2	11
ENSG00000163873	GRIK3	14	79	11	81	8	114	7	105	13	43	14	51	10	76	10	83	9	72	24	123	22	57	6	81	12	36	7	6	37	23	40	53	16	15	120	9	5	108	7	9	102	8	17	74	6	14	77	65
ENSG00000284650	AL031430.1	0	10	0	1	0	10	0	20	0	3	1	1	0	6	0	2	0	3	0	9	0	6	0	11	0	0	0	0	1	0	2	9	0	0	29	0	0	24	0	0	2	0	0	8	0	0	9	14
ENSG00000223944	AL353604.1	0	22	1	2	1	9	0	27	1	8	1	7	1	18	0	3	0	11	0	15	0	10	0	15	0	11	0	0	2	0	8	9	0	0	34	0	1	34	0	0	1	0	0	19	0	0	20	11
ENSG00000264698	MIR4255	0	0	0	0	0	1	0	1	0	0	0	0	0	1	0	0	0	0	0	0	0	1	0	0	0	0	0	0	0	0	2	1	0	0	1	0	0	0	0	0	0	0	0	2	0	0	0	1
ENSG00000207328	RNU6-636P	0	0	0	0	0	0	1	0	0	0	1	0	1	0	0	0	0	0	0	1	0	0	0	0	0	0	0	0	0	0	0	0	0	0	0	0	1	0	2	2	1	0	0	0	0	0	0	2
ENSG00000252368	RNA5SP43	2	0	3	0	3	2	2	1	4	0	1	1	1	0	1	4	1	1	1	0	4	1	0	0	1	5	1	1	0	1	3	0	3	3	2	3	1	0	1	3	1	4	4	0	0	0	0	2
ENSG00000230451	RPS29P6	0	0	0	0	0	0	0	3	0	0	0	0	0	5	0	0	0	0	0	0	0	0	0	0	0	0	0	0	0	0	0	0	0	0	1	0	1	0	0	0	0	0	0	0	0	0	0	0
ENSG00000233621	LINC01137	0	6	3	27	4	20	5	31	3	17	3	17	7	34	18	9	2	11	4	24	5	18	9	20	5	6	8	7	13	10	9	20	13	9	24	12	7	16	3	5	10	2	14	13	8	7	14	18
ENSG00000163874	ZC3H12A	14	104	11	211	51	181	73	82	96	185	30	59	17	282	27	144	16	141	15	81	35	87	50	132	26	224	53	31	74	31	32	63	28	53	64	26	42	49	20	136	245	17	69	111	22	31	93	48
ENSG00000283724	MIR6732	0	2	0	3	0	1	4	0	2	0	1	0	0	0	0	5	0	1	1	3	2	0	3	0	0	5	0	4	1	4	1	0	1	2	1	0	2	1	2	4	7	0	5	1	0	2	3	1
ENSG00000163875	MEAF6	21	85	28	235	125	159	74	67	75	143	97	116	68	158	94	176	71	80	125	138	103	136	171	89	75	49	142	91	132	86	95	110	78	160	80	160	112	71	43	74	109	67	103	67	108	122	46	103
ENSG00000263675	MIR5581	0	1	0	6	0	1	2	4	5	0	2	1	0	0	0	1	0	1	3	0	0	0	3	0	0	0	2	2	1	1	0	0	0	0	0	0	0	0	0	2	4	1	4	0	3	4	0	1
ENSG00000163877	SNIP1	9	58	17	90	53	78	49	75	26	94	45	85	38	97	47	91	33	78	57	78	44	85	53	82	40	58	53	28	62	41	43	64	47	63	55	77	69	44	27	38	70	27	40	52	69	29	71	90
ENSG00000232273	FTH1P1	2	1	1	2	2	4	0	4	3	2	1	15	0	2	0	4	1	4	0	8	1	2	1	6	1	2	0	1	0	0	0	4	0	0	9	2	2	2	2	0	1	0	0	4	0	0	3	3
ENSG00000237749	AL034379.1	0	4	0	3	1	2	1	3	4	0	0	0	3	3	1	3	2	0	1	3	0	0	0	7	1	0	2	3	5	0	1	4	0	2	9	4	2	5	2	1	2	0	1	1	3	3	1	1
ENSG00000163879	DNALI1	34	52	60	47	101	101	72	59	37	82	69	97	68	60	75	78	46	66	61	63	80	55	146	43	58	26	79	69	53	69	74	89	65	149	69	162	149	63	18	52	34	54	66	29	82	77	50	98
ENSG00000134697	GNL2	20	147	21	287	101	292	106	79	53	334	109	245	98	249	108	210	42	228	81	202	90	117	205	166	72	213	132	63	147	124	85	113	63	152	82	211	147	86	92	161	328	54	102	104	123	89	183	137
ENSG00000284748	AL513220.1	0	12	0	3	0	15	0	18	0	10	1	4	0	13	0	1	0	5	0	4	1	6	0	12	0	7	0	0	2	0	3	11	0	0	11	1	0	9	0	0	4	0	0	13	0	0	11	10
ENSG00000169218	RSPO1	0	24	4	6	5	23	0	28	1	10	6	16	0	20	2	2	4	21	1	27	2	24	2	21	2	6	3	3	5	0	11	19	0	6	44	9	5	35	2	3	0	2	8	8	0	1	16	32
ENSG00000116922	C1orf109	7	49	9	85	24	40	23	31	24	55	28	32	16	54	35	37	17	39	41	57	22	22	67	30	37	43	28	24	40	27	20	52	10	26	46	71	55	34	25	30	54	10	32	21	27	38	44	39
ENSG00000134690	CDCA8	3	39	2	19	0	40	4	62	1	58	1	30	1	30	5	9	2	10	1	35	0	29	3	38	11	50	3	2	23	1	18	27	3	7	63	2	5	37	0	3	12	1	1	36	1	2	64	17
ENSG00000183317	EPHA10	6	58	19	62	37	81	12	118	16	44	14	33	9	96	3	20	21	37	13	60	16	41	29	85	4	37	20	9	32	22	29	58	13	22	106	10	16	104	22	20	16	19	30	70	30	26	59	76
ENSG00000200421	Y_RNA	0	1	0	1	1	1	0	0	0	0	0	0	0	0	0	0	1	0	0	0	0	0	0	0	1	0	0	0	0	1	0	0	0	0	2	0	0	0	0	0	0	0	0	0	0	0	1	0
ENSG00000214141	ACTN4P2	0	9	0	1	0	6	0	14	1	9	1	8	1	11	0	0	0	3	0	6	1	6	0	25	1	6	0	1	5	0	5	10	0	0	18	1	0	8	1	1	3	0	2	23	0	3	10	10
ENSG00000227416	AL929472.1	2	0	3	2	3	3	3	2	3	1	2	1	0	1	2	0	0	0	2	0	0	0	1	0	0	3	2	1	0	1	0	0	1	1	1	1	1	1	0	3	1	1	2	3	0	2	1	1
ENSG00000185090	MANEAL	2	22	8	27	25	38	12	23	25	24	8	10	29	24	22	25	14	13	36	23	27	21	40	17	25	9	28	15	23	24	20	13	22	25	25	40	37	30	14	25	34	13	15	21	24	30	22	27
ENSG00000233728	AL929472.3	0	9	2	3	0	7	0	4	1	3	1	8	0	9	0	1	0	6	0	4	1	2	0	1	0	5	1	0	1	0	2	5	0	1	12	0	0	5	0	1	0	2	0	4	0	2	11	6
ENSG00000196449	YRDC	4	29	7	30	15	42	13	21	18	32	20	38	20	48	12	25	14	48	22	44	22	9	47	29	8	46	29	12	21	18	20	21	11	24	18	25	27	29	16	27	58	11	18	17	22	24	35	29
ENSG00000197982	C1orf122	10	26	21	83	27	32	36	20	28	41	17	60	43	43	37	41	38	78	33	41	51	32	65	22	24	45	57	33	52	32	20	30	31	43	11	78	52	23	25	38	54	19	35	39	43	47	30	39
ENSG00000188786	MTF1	11	77	19	223	46	102	51	88	55	82	66	104	45	142	64	143	33	162	80	160	55	98	93	129	50	90	63	34	100	36	66	95	36	105	84	139	96	60	44	51	146	30	50	82	73	59	78	78
ENSG00000235673	AL929472.4	2	1	1	1	0	0	0	6	0	1	1	1	0	4	0	0	0	3	0	2	0	3	0	3	0	1	0	0	2	0	2	0	0	0	1	2	0	5	0	1	1	0	0	2	0	0	5	0
ENSG00000204084	INPP5B	26	147	50	420	93	170	96	126	74	156	88	155	115	245	114	264	79	236	153	246	140	219	195	135	76	69	126	71	147	109	125	147	90	160	176	223	150	126	80	65	150	63	90	75	148	149	86	146
ENSG00000230955	AL929472.2	0	1	0	5	0	4	0	3	0	8	2	4	1	7	0	4	0	2	0	7	2	2	1	3	0	1	0	0	2	1	1	2	0	0	2	2	0	3	0	0	1	0	0	3	0	0	4	5
ENSG00000252448	SNORA63	0	0	0	2	0	1	0	1	0	0	0	1	0	0	0	0	0	0	0	0	0	0	0	0	0	0	0	0	0	0	0	0	0	0	0	0	0	0	0	0	0	0	0	1	0	0	0	0
ENSG00000222282	RNU6-584P	0	0	0	0	0	1	0	0	0	0	2	0	0	0	0	0	0	1	0	2	1	1	0	3	0	0	0	0	0	0	0	0	0	0	0	0	1	0	0	2	1	0	1	0	0	0	4	1
ENSG00000277168	Metazoa_SRP	0	0	0	0	0	2	0	4	0	0	1	1	0	2	0	0	0	0	0	0	0	2	0	2	0	0	0	0	0	0	0	4	0	0	0	0	0	2	0	0	0	0	0	6	0	0	5	1
ENSG00000183431	SF3A3	35	130	215	312	89	184	110	96	94	216	121	182	126	182	126	228	85	210	132	212	158	159	198	110	84	171	161	118	147	127	98	116	118	189	107	286	172	86	127	107	220	84	134	108	176	127	97	143
ENSG00000212541	RNU6-510P	0	0	0	2	2	0	1	0	1	2	1	0	1	1	0	1	0	2	1	0	1	1	0	0	0	1	1	0	0	0	1	1	0	0	2	1	1	0	1	0	1	0	1	0	0	3	5	0
ENSG00000183386	FHL3	8	31	11	70	22	27	18	26	13	39	16	30	14	45	11	46	9	51	18	53	19	10	30	31	11	47	21	14	23	16	19	26	5	17	30	40	17	31	3	12	22	7	28	26	21	16	30	27
ENSG00000183520	UTP11	6	42	10	105	41	92	36	25	40	95	31	55	56	95	44	56	26	74	51	51	79	47	93	73	25	60	56	36	41	52	34	57	26	64	27	100	78	45	21	49	85	29	48	23	43	79	36	55
ENSG00000185668	POU3F1	32	23	42	16	14	17	14	13	28	15	27	42	13	20	5	11	16	11	7	12	6	13	10	9	9	31	11	25	12	14	5	15	10	7	16	18	6	19	32	21	30	29	21	19	3	7	23	17
ENSG00000224592	MIR3659HG	1	4	0	10	0	8	1	12	1	2	0	21	0	5	0	4	0	2	0	12	1	11	4	1	0	10	1	1	1	2	7	5	1	1	4	3	4	6	1	1	1	2	0	4	3	8	7	8
ENSG00000223589	AL139158.1	0	0	0	0	0	1	0	2	0	0	0	1	0	0	0	0	0	0	0	0	0	1	0	4	0	0	0	1	1	0	1	2	0	0	2	1	0	2	0	0	0	0	0	0	0	0	0	0
ENSG00000265596	MIR3659	0	0	0	0	0	0	0	0	0	0	0	0	0	0	0	0	0	0	0	0	0	0	0	0	0	0	0	0	0	0	0	0	0	0	1	0	0	0	0	0	0	0	0	0	0	0	0	0
ENSG00000284623	LINC02786	1	22	0	2	0	18	0	39	2	5	1	6	1	20	0	0	0	9	0	18	0	7	2	30	1	6	0	0	7	0	12	13	0	0	22	1	0	35	0	0	5	0	0	20	0	0	30	21
ENSG00000286552	AL390839.1	0	9	0	2	0	6	0	14	0	1	0	0	0	6	0	3	1	3	0	7	0	1	0	5	0	0	0	0	2	0	4	2	0	0	5	0	0	8	1	0	0	0	1	2	0	0	7	2
ENSG00000287987	AL390839.2	0	6	0	7	0	7	0	16	0	10	0	1	0	0	0	1	0	1	0	9	1	6	0	7	2	4	0	1	4	0	3	8	0	0	16	2	0	12	0	0	3	0	0	10	0	0	9	6
ENSG00000237290	LINC01343	0	27	1	8	2	22	0	51	0	12	1	13	1	20	0	1	2	14	4	13	0	16	1	34	1	10	2	0	3	2	14	30	0	0	31	2	0	19	6	2	5	2	2	28	0	1	32	24
ENSG00000275350	AL513479.1	0	0	0	2	0	7	0	2	0	0	0	0	0	5	1	0	0	0	0	1	0	8	0	3	0	2	0	0	0	0	1	1	0	0	2	0	0	8	0	0	0	0	0	1	0	2	2	0
ENSG00000200796	RNU6-753P	1	0	0	0	0	1	0	0	0	0	0	0	0	0	0	0	0	0	0	1	0	0	0	1	0	1	0	0	0	0	0	2	0	0	2	1	1	0	0	1	0	0	0	0	0	0	0	0
ENSG00000238063	LINC01685	5	19	4	10	0	24	0	36	0	7	1	4	1	27	0	2	0	33	0	38	1	10	5	10	2	4	0	0	6	1	8	11	0	1	33	1	0	29	0	2	1	0	1	21	1	0	24	15
ENSG00000215895	HSPA5P1	6	14	3	11	2	18	1	14	5	3	4	12	4	4	3	8	5	4	3	7	5	7	10	10	8	13	7	4	7	0	12	9	0	6	10	6	13	15	5	9	15	7	8	10	2	10	15	8
ENSG00000284632	AL354702.1	0	11	0	4	0	10	0	9	0	5	0	5	0	7	0	0	0	5	0	11	0	6	0	13	1	3	1	0	3	0	4	16	0	0	17	0	0	10	0	0	1	0	0	17	0	0	7	4
ENSG00000116954	RRAGC	22	80	12	402	43	119	34	56	27	78	58	51	43	167	38	105	23	241	55	279	50	99	57	90	22	72	59	60	86	19	29	48	16	32	47	96	79	46	23	47	154	19	18	47	44	50	68	61
ENSG00000273637	AL139260.2	10	51	3	213	24	68	26	41	24	68	41	42	33	92	25	54	21	122	47	166	36	47	49	55	19	43	31	40	44	18	23	48	8	33	41	70	47	35	13	21	88	12	25	40	35	31	60	35
ENSG00000228436	AL139260.1	2	18	4	68	3	29	9	32	8	16	8	8	6	41	6	13	9	41	5	79	9	19	8	27	8	24	9	3	19	4	13	22	8	6	22	9	5	23	2	4	20	15	7	21	8	5	27	19
ENSG00000214114	MYCBP	2	17	3	27	21	21	23	20	18	41	29	26	28	25	23	34	22	24	31	44	40	12	36	20	20	12	23	13	25	22	18	19	5	34	15	60	41	21	6	17	8	8	19	12	39	40	22	20
ENSG00000274944	AL139260.3	1	22	0	24	6	22	18	34	11	34	12	13	11	24	9	12	10	17	18	39	16	11	19	25	6	12	6	4	16	11	19	22	4	21	36	19	16	29	4	5	8	4	12	23	12	9	30	13
ENSG00000131233	GJA9	0	16	0	16	1	9	0	20	0	7	0	2	0	10	0	2	2	5	4	15	0	5	2	15	2	4	0	2	3	0	7	5	1	1	23	1	1	16	2	0	4	0	0	10	1	0	8	6
ENSG00000158315	RHBDL2	2	20	2	10	3	22	0	39	1	9	0	8	0	29	4	4	0	13	0	22	1	14	2	30	4	10	0	1	3	1	13	18	1	4	47	2	6	35	1	0	4	2	0	34	3	1	48	13
ENSG00000199963	RNU6-605P	0	4	0	6	0	1	0	3	0	0	0	0	2	0	0	0	0	1	0	2	0	5	5	4	0	0	0	0	2	1	0	0	0	0	6	0	2	1	0	0	2	0	0	0	0	1	2	5
ENSG00000207466	Y_RNA	0	1	0	1	0	5	0	0	0	0	0	0	0	1	0	1	1	0	0	1	0	0	1	0	0	0	0	0	0	0	0	0	0	0	0	0	0	0	0	0	0	0	0	0	0	0	0	0
ENSG00000235549	EIF1P2	0	3	0	0	0	3	0	3	0	1	0	3	0	0	0	0	0	0	0	0	0	2	0	3	0	0	0	0	0	0	1	4	1	0	3	0	0	2	0	1	0	0	0	1	1	0	0	2
ENSG00000174574	AKIRIN1	13	85	14	273	30	147	44	48	54	179	72	90	66	192	46	174	28	221	62	111	61	77	101	83	35	105	47	46	137	46	58	70	32	97	28	102	105	36	48	71	279	31	67	52	62	77	110	56
ENSG00000168653	NDUFS5	20	55	14	287	74	112	71	46	36	198	89	116	90	178	81	174	84	203	125	299	90	133	109	56	47	81	95	67	169	90	75	114	62	131	42	136	98	20	24	72	89	28	65	70	127	125	41	81
ENSG00000127603	MACF1	534	3192	677	7831	1674	3055	1694	1010	922	3092	1386	2420	1626	5815	1949	5737	1201	5774	2083	3550	2094	2564	2628	1611	1244	1955	1654	1305	2913	1936	1704	2084	1277	2877	1845	2655	2010	1391	1124	2058	5162	1149	2013	1390	1974	1862	1476	1555
ENSG00000206654	RNU6-608P	0	0	0	0	0	0	0	0	0	0	0	0	0	1	0	0	0	1	0	1	0	0	0	2	0	0	0	0	0	0	0	0	0	0	1	0	0	0	0	0	0	0	0	0	0	0	0	0
ENSG00000222378	RNA5SP44	43	2	61	17	40	22	32	6	52	3	29	9	15	13	21	22	18	4	24	7	29	11	6	5	11	15	20	15	12	20	15	6	7	10	6	29	20	1	22	32	11	32	35	5	27	22	5	15
ENSG00000287422	AL442071.2	0	13	0	3	0	11	0	9	0	4	0	6	0	6	0	2	0	2	0	4	1	2	0	12	1	1	0	0	5	0	4	8	0	0	9	1	0	8	0	0	10	0	0	5	0	0	16	8
ENSG00000226438	AL442071.1	0	8	0	3	1	10	0	8	0	2	0	0	3	3	0	1	2	1	0	10	1	2	0	2	0	1	1	0	0	0	3	4	0	1	13	1	0	3	0	0	3	1	1	2	0	0	9	3
ENSG00000217897	HSPE1P8	0	2	0	1	0	1	0	3	0	1	1	0	0	3	0	1	1	0	0	5	0	3	0	0	0	1	0	0	0	0	1	1	0	1	1	0	1	3	0	1	2	0	0	0	0	0	1	1
ENSG00000183682	BMP8A	8	47	4	47	7	60	12	45	20	26	18	35	20	28	24	31	20	26	31	46	13	32	32	31	9	13	24	10	25	21	40	33	9	40	56	24	12	46	9	12	35	11	16	34	15	15	29	31
ENSG00000237624	OXCT2P1	0	5	0	9	0	8	1	2	0	2	3	2	0	3	1	6	2	1	1	7	3	5	2	8	1	1	2	0	4	2	5	1	2	3	8	3	5	14	1	2	8	0	2	1	0	2	5	7
ENSG00000243970	PPIEL	22	88	77	151	68	85	26	49	23	63	67	118	95	123	77	93	49	70	115	120	54	81	109	61	47	54	101	54	81	136	182	155	62	123	56	159	82	68	45	59	150	73	87	46	136	110	86	163
ENSG00000090621	PABPC4	397	323	512	879	1315	1124	1102	216	940	1366	1029	1019	1402	565	1426	920	995	699	1565	531	1652	641	2613	418	1198	694	1472	1045	874	909	966	933	1540	3063	378	2834	1860	298	603	901	1125	712	1286	271	2112	1951	380	1609
ENSG00000228060	PABPC4-AS1	1	8	0	4	5	13	1	10	0	5	1	6	2	7	6	5	3	10	5	7	2	6	14	16	4	1	4	1	0	4	8	11	10	13	11	10	7	6	1	0	6	1	3	10	8	8	17	13
ENSG00000201457	SNORA55	740	106	1447	440	2303	832	1258	129	1368	520	1108	629	1160	244	1067	845	907	131	1077	197	1112	396	1132	46	1096	359	1345	967	639	759	546	489	880	1407	185	2144	1433	158	398	521	254	840	992	72	1305	1626	76	738
ENSG00000163909	HEYL	120	186	147	371	689	511	403	125	271	489	388	452	322	183	378	675	351	252	542	129	412	235	710	58	401	149	472	324	375	454	450	479	245	677	116	866	537	192	267	356	312	259	452	83	477	433	110	447
ENSG00000225903	AL035404.2	0	2	0	2	0	2	1	0	0	5	0	0	0	3	0	2	0	0	0	3	0	6	0	5	0	2	0	0	1	0	0	6	0	0	4	1	0	1	0	0	1	0	0	1	0	0	2	3
ENSG00000116981	NT5C1A	5	18	5	8	7	34	3	13	4	10	11	18	11	10	11	11	16	5	19	5	6	9	21	16	4	3	8	5	11	11	12	28	3	3	17	30	9	19	0	2	1	4	1	4	11	10	21	22
ENSG00000116983	HPCAL4	7	27	0	9	16	39	10	31	18	50	13	80	22	19	7	12	15	8	23	23	14	21	49	19	14	18	33	21	14	6	20	29	7	2	38	82	59	41	2	4	5	6	12	29	31	26	26	52
ENSG00000084072	PPIE	20	104	37	115	93	82	52	69	53	114	98	134	88	141	52	111	92	127	86	132	83	95	139	67	96	68	87	50	70	85	88	122	59	141	107	148	101	88	40	55	62	41	84	73	104	94	78	138
ENSG00000225333	AL035404.1	1	4	1	7	0	4	1	11	0	1	1	0	0	4	1	1	0	3	0	1	2	2	2	12	3	2	1	0	1	1	3	2	0	2	6	2	0	5	0	0	0	0	2	6	5	1	19	2
ENSG00000116985	BMP8B	14	49	24	41	65	48	31	49	41	65	48	46	45	41	31	52	39	38	41	61	58	32	52	38	30	24	58	45	47	36	35	55	18	65	31	93	49	42	23	31	56	23	37	35	49	60	43	56
ENSG00000198754	OXCT2	4	15	5	7	2	13	2	12	4	9	12	13	7	9	4	6	15	10	9	6	11	11	5	9	7	3	4	7	6	7	5	0	3	2	12	14	4	10	6	8	12	4	7	9	2	2	14	12
ENSG00000285905	BMP8B-AS1	0	1	0	4	0	2	0	5	2	1	1	1	0	3	1	1	0	0	1	6	0	3	0	4	0	2	0	0	0	2	4	2	0	0	3	0	0	3	0	1	0	0	1	1	0	0	2	3
ENSG00000261798	AL033527.2	2	6	4	3	4	9	0	12	5	8	2	3	0	10	1	3	7	1	0	6	3	3	0	4	1	6	2	1	3	3	6	8	1	1	7	3	6	4	1	2	0	4	1	7	4	3	4	5
ENSG00000229213	AL033527.1	0	1	0	0	0	1	0	1	0	1	0	0	0	0	0	1	0	0	0	2	0	0	0	3	0	1	0	0	1	0	2	4	0	0	2	0	0	2	0	0	0	0	0	1	0	0	0	0
ENSG00000284719	AL033527.3	2	5	2	13	3	5	1	7	0	7	4	9	2	5	2	1	2	4	2	16	1	4	4	13	1	1	5	1	4	3	3	4	1	3	7	3	3	7	0	0	6	3	1	22	1	2	7	9
ENSG00000284678	LINC02811	0	3	0	2	1	4	0	13	0	1	0	7	0	5	0	0	0	1	2	7	0	1	0	3	0	1	0	0	3	1	0	2	0	0	8	0	0	11	0	0	3	1	0	2	1	3	7	5
ENSG00000043514	TRIT1	15	68	40	115	140	68	65	67	84	139	105	173	112	62	111	119	138	73	100	76	139	94	263	71	95	62	121	71	106	73	107	91	52	155	71	266	174	72	46	62	148	53	88	45	169	153	50	193
ENSG00000202222	Y_RNA	1	2	6	7	5	5	2	6	0	7	4	1	6	7	7	5	4	3	1	2	6	8	8	7	5	2	9	2	5	8	0	2	4	3	0	19	5	1	0	5	4	1	5	5	13	9	2	7
ENSG00000116990	MYCL	186	28	77	18	615	234	132	57	294	302	280	406	191	35	110	56	455	24	295	36	128	63	1138	44	1122	188	418	189	179	117	163	158	186	412	83	736	358	71	31	36	19	83	71	44	622	388	60	431
ENSG00000236546	MYCL-AS1	3	8	5	7	7	10	6	7	4	10	3	6	2	6	2	6	5	9	0	9	9	4	7	16	7	15	3	9	5	0	5	8	8	4	11	6	1	3	1	0	3	2	4	2	8	4	6	12
ENSG00000207356	Y_RNA	0	1	0	3	0	2	0	0	0	0	0	0	0	1	2	0	0	0	0	3	1	0	0	1	0	2	0	0	0	0	0	0	0	0	1	3	0	0	0	1	0	0	0	0	0	0	2	0
ENSG00000168389	MFSD2A	9	55	3	19	2	40	1	58	4	82	5	11	2	319	6	15	2	14	0	26	1	44	4	48	9	85	3	6	14	4	22	29	2	1	32	3	7	27	8	10	87	3	7	43	1	1	34	42
ENSG00000228477	AL663070.1	1	3	1	6	2	5	1	5	0	7	1	1	0	33	0	0	0	2	5	6	1	5	1	4	4	5	6	2	1	0	0	4	0	3	8	0	0	4	0	1	12	0	1	2	1	0	4	3
ENSG00000131236	CAP1	31	283	37	661	131	296	114	160	85	389	92	401	118	517	156	473	90	604	135	473	180	301	223	252	108	250	147	125	312	112	102	151	89	247	144	227	215	109	57	98	474	82	151	100	207	152	151	134
ENSG00000131238	PPT1	21	73	18	228	110	168	90	24	39	171	80	115	97	124	115	190	53	137	88	136	81	84	165	93	59	78	94	57	111	96	69	104	74	149	91	144	143	78	40	59	133	56	132	64	131	144	69	87
ENSG00000226745	OAZ1P1	0	1	3	14	5	6	1	3	2	4	2	1	1	4	5	4	1	2	2	7	1	3	1	3	2	3	2	4	2	0	5	6	0	1	6	5	1	7	3	1	5	1	1	14	2	2	5	10
ENSG00000117000	RLF	19	163	22	358	51	207	64	84	48	209	80	137	101	277	78	226	54	265	74	204	91	119	163	112	72	126	109	57	164	85	99	99	60	156	77	157	124	90	57	102	310	53	96	75	86	117	92	108
ENSG00000207508	RNU6-1237P	1	3	0	4	0	3	0	0	0	0	3	4	0	3	0	4	0	2	2	6	2	0	1	0	1	2	1	0	1	1	3	1	0	4	0	4	2	2	0	1	5	0	1	0	2	4	2	2
ENSG00000188800	TMCO2	0	5	0	4	0	7	0	2	0	3	0	0	0	10	0	0	0	0	0	5	0	2	0	4	0	1	1	0	0	3	1	2	0	0	4	0	0	8	0	1	1	0	0	5	0	0	7	5
ENSG00000259943	AL050341.2	10	9	15	20	14	21	7	14	10	4	12	7	1	17	13	8	4	8	8	10	4	13	11	13	7	9	8	5	3	17	23	14	2	12	17	13	8	6	8	6	3	7	13	8	8	9	11	14
ENSG00000084073	ZMPSTE24	14	42	21	120	53	103	57	54	39	131	63	94	71	108	72	142	38	97	63	80	81	76	120	53	29	33	57	68	85	57	74	74	43	87	53	169	106	52	35	52	102	38	74	43	101	103	42	60
ENSG00000231296	AL050341.1	0	0	1	0	0	0	0	1	0	0	0	0	0	0	0	0	0	4	0	1	0	0	3	3	0	0	0	0	1	0	1	1	0	0	2	0	0	1	0	0	0	0	0	2	0	0	4	3
ENSG00000049089	COL9A2	20	83	15	27	21	61	19	72	8	57	23	77	8	79	15	22	12	37	19	73	7	48	13	75	21	35	18	6	15	23	42	58	14	19	102	14	10	70	8	15	29	22	29	38	4	8	55	50
ENSG00000227311	AL031985.2	0	3	3	6	8	6	9	3	3	3	2	1	3	3	2	5	1	5	3	2	7	3	6	2	1	3	5	2	6	5	3	3	0	4	1	6	3	1	2	3	0	0	5	2	5	6	5	1
ENSG00000084070	SMAP2	43	361	53	374	114	210	62	62	76	184	86	666	73	489	84	161	66	351	97	359	92	321	187	316	63	279	77	68	241	80	81	115	96	180	230	127	115	118	32	37	240	54	87	116	122	102	198	106
ENSG00000213172	AL031985.1	0	0	0	2	0	4	0	1	0	2	0	0	0	5	0	0	3	2	0	0	0	1	0	1	0	2	0	0	0	0	0	0	0	0	2	0	0	2	0	0	4	0	0	0	0	0	6	1
ENSG00000284677	AL031985.4	0	7	0	5	0	5	0	7	0	2	0	0	0	3	0	0	0	0	0	6	0	1	0	12	0	3	0	0	3	0	2	11	1	0	9	2	0	12	0	0	2	0	0	3	0	0	10	9
ENSG00000187801	ZFP69B	2	21	4	16	9	19	11	28	8	11	11	41	6	27	4	10	0	17	11	21	23	11	6	19	9	11	11	14	6	10	17	26	3	11	20	18	13	23	3	6	6	3	13	11	13	10	33	19
ENSG00000260920	AL031985.3	0	12	1	11	7	15	4	19	1	7	5	15	6	19	3	9	2	12	6	9	5	18	0	1	3	8	2	3	1	1	9	4	0	9	9	11	2	7	3	4	9	2	2	8	6	4	14	7
ENSG00000279667	AL603839.4	0	3	0	3	0	2	0	1	0	2	0	1	0	6	0	3	0	3	0	5	0	0	0	5	0	0	0	0	0	0	1	2	0	2	0	0	0	0	0	0	2	1	0	3	0	0	3	3
ENSG00000187815	ZFP69	3	29	2	22	8	24	1	10	5	14	7	16	9	24	9	12	9	16	9	17	18	20	5	18	8	14	10	8	4	13	16	13	7	30	29	22	15	18	5	8	9	3	14	23	12	13	26	21
ENSG00000238287	AL603839.3	0	2	0	5	0	3	0	3	0	11	2	5	4	10	5	3	0	2	8	3	6	3	1	7	2	0	2	4	0	1	4	14	0	8	6	1	4	6	0	3	1	0	6	8	5	5	8	5
ENSG00000164002	EXO5	1	23	5	30	11	37	8	20	4	48	12	22	13	33	13	32	17	36	10	27	10	21	14	18	11	6	6	8	18	11	25	32	9	35	43	16	10	45	10	5	20	11	12	25	28	11	42	23
ENSG00000227278	AL603839.1	0	0	0	3	0	9	0	2	0	0	0	1	0	1	1	0	0	2	0	1	1	1	0	1	1	1	0	0	1	0	0	0	0	0	0	0	0	5	0	0	1	0	0	2	0	0	2	0
ENSG00000238186	AL603839.2	0	0	0	0	0	0	1	0	0	6	1	1	0	2	0	0	0	0	0	5	0	2	0	6	0	1	0	0	0	0	0	1	0	0	2	0	0	0	0	0	0	0	0	2	0	0	2	1
ENSG00000117010	ZNF684	1	16	6	28	8	36	9	35	3	22	17	32	13	9	8	22	18	24	12	24	16	15	12	24	4	4	4	3	10	25	25	26	18	20	28	23	22	15	4	14	6	10	8	8	16	15	15	28
ENSG00000286838	AL356379.2	0	1	0	0	0	1	0	6	0	0	1	0	0	0	0	0	0	0	1	1	0	0	0	0	1	0	0	0	0	0	0	0	0	0	3	0	0	2	0	0	0	0	1	3	0	0	5	4
ENSG00000236505	AL356379.1	0	0	0	0	0	1	0	1	0	0	0	0	0	0	0	0	0	0	0	0	0	0	0	2	2	0	0	0	0	0	0	0	0	0	2	0	0	1	0	0	0	0	0	0	0	0	1	0
ENSG00000233910	GTF2F2P2	0	5	0	1	0	1	0	1	0	3	0	1	0	3	0	1	0	1	0	4	0	1	0	4	0	1	0	1	1	0	2	2	0	0	4	0	0	2	0	0	0	0	0	3	0	0	6	1
ENSG00000117016	RIMS3	2	20	5	25	9	43	5	61	3	39	10	43	5	38	7	25	4	33	9	81	4	42	4	48	3	15	9	4	14	11	20	38	4	8	42	6	7	62	3	6	19	5	6	37	4	4	33	29
ENSG00000287743	AL031289.2	1	9	0	6	0	13	0	20	0	3	0	2	0	6	0	1	0	2	0	19	0	9	0	18	1	5	0	0	2	0	9	15	0	0	37	0	0	17	0	0	2	0	1	9	0	1	13	10
ENSG00000237899	AL031289.1	0	4	1	1	2	1	2	4	0	0	0	5	0	3	0	1	0	6	0	6	0	2	2	3	0	1	0	0	1	1	2	0	0	0	4	0	2	3	0	0	1	0	0	2	0	1	9	3
ENSG00000272145	NFYC-AS1	5	18	16	34	11	16	13	8	17	19	12	35	5	27	11	18	20	12	11	27	15	19	16	21	6	11	12	10	12	17	15	17	16	17	25	19	10	10	5	8	9	11	17	7	14	11	12	28
ENSG00000066136	NFYC	32	102	54	278	115	165	91	73	52	166	107	146	115	202	119	173	111	144	121	236	148	116	264	107	93	54	124	94	164	136	101	132	80	200	95	248	128	88	57	73	139	62	97	56	171	156	85	139
ENSG00000198974	MIR30E	0	1	0	3	0	7	0	1	0	0	0	0	0	0	2	2	0	1	4	0	1	0	0	1	1	2	0	0	0	0	0	0	1	2	3	7	0	2	0	0	0	0	3	0	2	0	0	2
ENSG00000207962	MIR30C1	0	3	0	2	0	2	0	3	0	0	0	1	0	4	0	1	4	0	0	0	1	0	0	5	1	0	2	0	1	0	1	0	0	0	7	0	0	3	0	1	0	0	1	4	0	0	2	1
ENSG00000117013	KCNQ4	10	37	7	28	36	61	15	37	3	9	5	39	10	45	5	40	6	27	6	74	5	40	9	44	13	17	7	6	13	12	30	23	6	12	45	6	19	32	8	9	23	8	19	27	11	4	27	17
ENSG00000264582	RN7SL326P	4	2	2	6	6	9	5	0	10	3	9	3	3	3	4	4	9	5	4	5	13	7	12	2	5	3	6	7	3	4	4	7	8	7	2	7	10	4	5	3	3	7	8	3	9	17	1	7
ENSG00000179862	CITED4	64	13	43	26	93	61	62	16	102	77	72	103	44	40	27	34	61	53	102	26	101	42	68	14	83	25	96	77	43	51	47	51	48	93	17	130	95	26	59	68	68	47	72	21	78	63	8	48
ENSG00000229528	AC119677.1	0	4	0	1	0	7	0	12	0	2	0	3	0	2	0	2	1	4	0	7	0	3	0	6	2	0	0	0	1	0	1	5	0	1	6	0	0	5	0	1	0	0	0	4	0	0	1	5
ENSG00000228940	AL391730.1	1	5	0	3	0	5	0	4	0	4	0	2	0	1	0	1	0	0	0	10	0	4	1	12	2	2	0	0	2	0	0	6	2	0	16	1	0	9	0	0	2	0	0	10	0	1	16	5
ENSG00000286668	AL391730.2	4	6	1	5	6	7	0	9	1	5	2	2	0	19	1	0	0	9	0	7	0	3	0	11	0	11	0	0	0	0	2	4	0	0	7	0	0	1	1	0	3	0	1	4	0	1	8	3
ENSG00000233118	UBE2V1P8	0	0	0	2	0	2	0	0	0	0	0	0	0	0	0	0	0	0	0	0	0	1	0	1	0	0	0	0	0	0	1	0	0	0	1	0	0	1	0	0	0	0	0	4	0	0	2	0
ENSG00000171793	CTPS1	18	136	19	166	63	173	44	68	47	227	54	102	32	253	37	189	11	113	39	86	20	89	77	168	23	231	35	26	127	47	102	117	15	52	83	110	104	113	49	72	310	24	51	65	38	66	120	81
ENSG00000281207	SLFNL1-AS1	2	59	7	34	18	55	16	18	9	48	17	35	12	74	13	54	6	57	11	31	11	28	23	66	9	71	18	10	29	7	25	36	5	9	50	28	19	41	9	35	72	5	23	30	8	14	44	22
ENSG00000171790	SLFNL1	5	41	14	31	10	34	2	40	12	8	14	9	4	46	1	11	6	31	5	27	17	29	14	36	9	7	10	6	18	9	15	23	11	19	48	25	21	28	5	7	15	3	12	11	6	2	50	24
ENSG00000010803	SCMH1	42	107	59	297	198	152	104	71	104	188	168	157	132	167	162	237	122	184	170	190	186	130	241	85	168	99	172	154	146	137	135	132	111	260	98	318	222	98	73	167	248	115	179	58	218	179	88	130
ENSG00000215893	RPL23AP17	1	3	0	0	0	0	0	3	0	0	0	2	1	6	0	1	0	0	0	0	0	1	1	2	1	2	0	0	0	0	3	2	0	1	6	0	0	5	0	0	0	1	0	6	0	0	3	3
ENSG00000287400	AC093151.7	0	4	0	5	4	9	0	9	1	3	2	14	4	14	0	0	0	8	0	3	0	8	5	10	0	4	0	1	1	8	13	8	1	0	12	5	0	8	0	0	3	0	0	6	1	1	7	13
ENSG00000235358	AC093151.2	0	4	3	10	10	25	0	5	0	2	0	3	11	12	1	0	0	5	3	7	0	9	16	19	2	0	1	0	5	6	8	15	1	0	10	5	1	8	1	1	4	2	1	2	4	1	10	11
ENSG00000213987	AC093151.1	0	1	1	1	0	1	1	2	0	0	0	0	0	0	0	1	0	1	0	1	0	0	0	1	0	1	0	0	0	0	1	1	0	0	1	0	0	1	1	0	0	1	0	2	0	1	5	0
ENSG00000286640	AC093151.5	2	3	0	1	0	8	1	1	1	4	0	9	0	9	0	1	0	2	0	10	0	3	0	4	0	0	1	1	0	0	5	6	0	0	4	0	0	9	0	0	1	0	0	6	0	0	3	7
ENSG00000204060	FOXO6	2	16	9	14	14	29	5	24	6	31	5	41	11	34	9	24	7	9	10	29	4	45	17	17	2	28	6	11	12	5	15	16	8	14	23	15	11	18	6	7	19	5	11	27	3	9	20	31
ENSG00000229901	FOXO6-AS1	0	1	0	0	1	2	0	1	0	4	9	3	4	3	2	1	1	3	4	3	2	1	1	2	0	3	4	1	0	9	1	3	1	1	1	8	1	3	0	1	3	2	4	3	0	2	1	2
ENSG00000252563	RNA5SP45	55	3	47	10	15	6	24	2	30	3	17	1	7	11	12	10	11	7	9	6	19	11	9	3	5	12	10	13	5	16	19	8	12	4	4	11	13	5	29	16	14	29	37	3	11	12	8	11
ENSG00000127129	EDN2	2	16	1	7	3	17	4	26	6	11	1	7	0	26	0	1	0	7	3	8	5	12	1	33	9	5	9	7	12	1	10	19	1	1	37	1	9	24	11	22	8	2	16	24	1	3	23	25
ENSG00000127124	HIVEP3	55	287	112	367	171	311	144	210	99	484	108	144	149	740	168	223	75	327	131	204	187	170	199	409	144	430	153	99	228	153	181	172	94	187	190	257	187	202	78	198	599	95	140	165	150	118	220	206
ENSG00000230881	AL445933.2	0	1	0	0	0	4	0	6	0	0	0	3	0	1	0	0	0	0	0	1	0	0	0	4	0	0	0	0	0	0	1	1	0	0	9	0	0	3	0	0	0	0	0	3	0	0	0	0
ENSG00000230638	AL445933.1	0	6	0	12	0	21	0	16	0	2	0	4	0	10	0	0	1	4	1	7	0	15	0	24	0	0	0	3	2	0	4	8	0	0	10	0	0	20	0	0	4	0	1	11	1	0	13	10
ENSG00000284895	AC119676.1	0	9	1	15	2	7	2	5	1	29	2	4	4	51	10	6	3	17	5	12	4	0	10	19	3	18	7	3	21	5	3	8	2	8	3	6	1	2	5	8	30	0	7	4	5	4	4	7
ENSG00000287587	AL158216.1	0	4	0	2	0	4	0	3	0	3	2	3	0	13	0	0	0	0	0	7	0	6	0	10	1	2	0	0	4	0	6	1	0	1	8	0	0	5	0	0	0	1	0	7	1	0	6	7
ENSG00000227538	HNRNPFP1	3	10	1	7	1	15	0	18	0	8	2	9	0	12	0	0	0	7	0	7	0	10	0	13	0	8	0	0	5	0	7	17	0	0	18	3	1	21	1	1	2	0	0	7	0	0	15	19
ENSG00000228776	AC114492.1	0	3	0	4	0	4	0	5	1	2	0	0	0	4	0	0	0	0	0	1	0	3	0	13	0	0	0	0	0	0	0	0	0	0	0	0	0	7	0	0	0	0	0	1	0	0	4	7
ENSG00000044012	GUCA2B	0	10	2	3	0	10	0	11	0	4	1	1	0	14	0	0	0	4	3	7	0	4	0	6	1	2	2	0	0	0	2	9	1	0	5	6	0	3	0	1	5	0	1	1	1	1	13	8
ENSG00000197273	GUCA2A	0	8	0	1	0	13	0	26	0	1	3	22	0	30	0	0	1	1	0	6	0	12	1	12	0	10	1	0	2	3	2	9	0	0	28	1	0	13	1	0	10	0	7	16	0	0	6	5
ENSG00000198815	FOXJ3	52	192	78	661	215	276	188	105	131	405	172	267	206	340	192	345	136	391	228	351	278	253	352	151	169	151	201	148	323	231	186	156	137	290	137	458	356	110	163	358	456	109	198	112	258	238	115	216
ENSG00000227527	AC096540.1	0	4	1	4	2	4	5	1	0	0	0	2	0	7	0	1	1	2	2	4	3	0	0	4	0	4	0	0	2	0	3	3	0	1	5	0	0	2	0	1	2	0	0	9	0	0	3	2
ENSG00000177181	RIMKLA	45	50	27	25	13	59	35	53	42	74	16	11	20	53	9	31	9	16	10	56	26	37	16	68	12	24	36	18	20	29	40	46	22	25	51	36	21	42	19	24	25	22	23	45	24	10	56	52
ENSG00000235002	AL513331.1	0	3	0	0	1	1	1	5	1	0	0	2	0	1	0	0	0	0	0	1	0	0	2	5	0	0	1	0	0	0	0	0	0	0	3	1	1	0	2	0	0	0	0	1	0	1	0	0
ENSG00000066185	ZMYND12	3	9	1	13	12	5	4	8	0	8	3	28	4	8	0	4	7	11	1	12	5	14	2	13	1	4	3	4	1	5	9	1	2	7	7	4	14	18	3	1	8	1	4	3	7	8	7	9
ENSG00000127125	PPCS	11	32	24	117	35	113	46	61	43	107	87	106	98	117	111	88	83	87	94	100	145	106	189	78	48	29	97	62	71	69	70	85	84	89	80	184	132	45	40	48	83	54	67	30	164	145	51	103
ENSG00000186409	CCDC30	19	148	18	136	35	154	34	171	22	66	65	82	74	167	70	90	54	97	81	145	73	94	110	133	41	32	65	40	57	63	116	136	30	111	158	162	78	164	35	35	50	37	72	95	104	41	158	148
ENSG00000230116	RPS3AP11	0	12	1	10	3	9	2	9	0	2	1	5	3	10	3	3	0	3	1	2	1	4	0	5	1	3	3	0	1	0	2	4	0	1	2	6	3	5	2	1	2	1	1	4	5	1	5	4
ENSG00000236876	TMSB4XP1	1	6	0	7	0	2	3	2	2	1	1	0	1	4	1	4	0	4	0	3	1	1	2	0	0	1	2	1	5	1	0	2	0	2	0	1	1	1	1	0	4	1	1	5	0	0	1	0
ENSG00000200254	RNU6-536P	0	0	0	1	0	4	0	1	1	0	0	3	0	3	0	0	2	1	3	0	0	2	2	2	0	0	0	0	0	0	0	0	0	1	1	2	1	0	0	0	0	0	0	2	1	0	6	0
ENSG00000236180	AL445669.1	0	1	0	1	0	0	0	0	0	0	0	0	0	1	0	0	4	2	0	0	0	1	0	0	3	0	0	0	0	0	0	0	0	0	0	0	0	2	0	0	0	1	0	0	0	0	1	0
ENSG00000171960	PPIH	6	34	5	37	25	33	23	30	8	42	5	20	11	38	15	31	18	22	19	30	17	7	33	16	13	8	12	9	31	16	12	27	9	35	25	19	26	39	7	9	18	8	10	15	15	8	28	23
ENSG00000285728	AC098484.4	3	36	8	16	3	20	6	29	4	25	8	13	9	28	5	21	5	9	1	35	10	18	10	32	4	13	16	0	8	5	13	27	3	5	32	12	4	31	3	5	14	5	5	28	5	9	38	32
ENSG00000234917	AC098484.2	8	1	13	4	4	4	2	5	3	1	2	0	0	3	0	3	1	2	4	8	1	1	2	11	1	0	4	2	2	1	3	7	2	1	23	4	0	9	2	0	2	4	1	8	4	2	5	8
ENSG00000065978	YBX1	58	466	87	1487	419	698	385	221	292	1018	440	656	619	1037	502	956	410	1334	616	1017	1056	870	1101	514	367	641	655	475	885	611	439	579	356	808	329	1334	848	261	387	507	1323	350	549	306	808	737	373	581
ENSG00000164007	CLDN19	1	27	1	9	0	24	0	36	4	10	2	4	0	31	0	10	1	14	0	22	0	15	1	39	9	6	0	1	8	1	12	18	0	1	26	2	2	30	0	1	16	1	2	28	0	0	27	80
ENSG00000117385	P3H1	19	96	16	173	45	90	34	87	23	49	31	76	35	111	38	117	37	117	69	123	36	88	36	91	43	44	56	32	76	34	44	52	37	56	121	115	53	69	11	20	51	21	32	62	35	36	64	86
ENSG00000164008	C1orf50	22	57	16	95	53	80	50	60	34	73	55	61	54	73	61	86	50	73	68	74	61	68	85	65	53	82	46	68	61	46	38	68	51	48	72	65	50	43	52	70	64	52	73	38	54	51	58	75
ENSG00000283580	AC098484.3	3	12	4	41	11	20	5	16	9	16	2	17	7	22	9	22	6	26	18	32	22	33	23	20	17	14	9	6	22	7	6	17	6	21	32	19	10	32	2	12	16	11	7	7	12	7	14	20
ENSG00000228452	AC098484.1	0	3	0	0	0	1	0	3	0	2	0	3	1	1	0	2	0	1	0	0	0	3	0	3	0	0	0	1	1	0	4	0	0	0	6	0	1	6	1	0	2	0	0	3	0	0	0	2
ENSG00000274386	TMEM269	1	33	1	19	7	38	1	37	0	17	3	9	0	31	2	6	3	11	0	55	5	16	0	20	7	15	2	2	10	0	26	22	0	4	40	5	2	30	0	2	5	0	2	17	2	5	22	18
ENSG00000177868	SVBP	5	6	3	50	10	33	5	14	14	37	8	22	13	27	9	25	10	49	7	49	12	32	11	23	6	6	12	13	21	9	9	12	3	15	27	19	21	31	6	6	11	3	11	30	12	12	13	15
ENSG00000164010	ERMAP	16	27	31	123	91	84	42	65	21	57	60	94	63	71	41	81	61	75	75	67	86	42	90	56	29	25	82	62	88	59	74	88	36	109	65	128	59	69	36	49	34	42	74	57	85	69	43	78
ENSG00000228192	AL512353.1	1	24	2	12	0	34	1	33	1	15	5	16	4	28	2	13	2	36	2	41	5	18	6	43	6	9	2	1	10	8	17	26	4	3	36	9	2	45	1	1	3	3	2	30	4	4	35	23
ENSG00000164011	ZNF691	10	45	9	44	14	33	17	34	8	24	14	15	11	45	19	24	9	19	13	43	18	27	33	31	15	10	16	13	11	9	16	29	17	28	41	45	18	42	3	13	13	8	19	39	24	12	23	39
ENSG00000233708	AL512353.2	0	15	1	11	0	15	0	25	0	5	0	8	0	17	0	2	0	2	3	21	0	10	1	21	4	4	0	0	7	0	5	14	0	1	16	0	4	30	4	1	2	3	3	23	3	2	20	18
ENSG00000237090	AL512353.3	0	4	0	2	0	14	0	12	0	0	3	3	1	8	0	4	4	0	1	6	2	0	1	5	4	5	2	0	0	2	2	7	0	0	12	0	0	9	1	2	6	0	1	2	0	2	5	5
ENSG00000225099	ATP6V1E1P1	0	5	0	2	1	2	0	0	1	3	0	5	0	1	0	2	0	1	3	2	1	0	1	4	0	7	2	2	2	1	1	2	1	1	3	0	0	6	0	1	1	0	1	1	1	1	2	0
ENSG00000117394	SLC2A1	13	92	8	154	21	111	27	89	20	239	21	59	17	104	15	139	9	78	23	104	28	91	37	111	11	146	12	21	65	10	37	48	5	25	105	40	71	83	12	29	216	9	24	82	5	19	66	56
ENSG00000284138	ATP6V0CP4	0	4	0	5	0	1	1	4	0	14	0	14	1	4	0	2	0	6	1	4	0	3	0	3	0	8	1	0	0	0	1	1	1	1	8	1	1	4	0	0	6	1	1	1	0	0	1	1
ENSG00000227533	SLC2A1-AS1	3	31	6	44	9	24	5	44	2	61	6	24	9	36	2	12	5	17	5	45	12	34	1	20	3	9	5	0	9	2	20	26	4	1	31	4	3	37	2	3	5	4	6	31	1	7	43	21
ENSG00000283973	AC099795.1	0	8	0	2	0	12	0	6	2	8	1	15	0	9	0	3	0	5	0	9	0	5	0	17	2	1	0	0	2	0	3	4	0	0	7	0	0	9	0	0	3	0	0	15	0	0	8	7
ENSG00000207256	RNU6-880P	4	2	5	33	7	26	4	3	5	4	16	7	13	11	12	32	12	6	9	7	11	7	18	2	9	9	9	9	9	13	11	6	6	7	9	18	10	4	16	16	23	12	24	10	9	10	11	30
ENSG00000283136	AL161637.2	0	1	0	0	0	0	0	0	0	0	0	0	0	0	0	0	0	0	0	1	0	1	0	0	0	0	0	0	0	0	1	0	0	0	1	0	0	0	0	0	0	0	0	6	0	0	0	0
ENSG00000277513	AL161637.1	0	2	0	0	0	2	0	0	0	0	0	0	0	4	0	0	0	0	0	0	0	0	0	4	0	0	0	0	0	0	0	0	0	0	0	0	0	3	0	0	1	0	0	1	0	0	1	2
ENSG00000186973	FAM183A	0	9	0	4	0	3	0	7	0	4	2	1	1	8	2	1	2	1	0	7	0	3	0	4	0	2	0	0	2	0	4	9	0	1	25	0	11	13	0	1	0	0	1	4	1	1	10	8
ENSG00000117395	EBNA1BP2	25	75	41	134	68	99	74	76	48	134	63	74	60	115	61	81	33	93	66	73	53	72	106	107	42	115	64	60	87	55	76	91	41	99	67	173	97	69	55	76	193	41	47	42	100	74	86	101
ENSG00000284410	MIR6733	0	1	0	4	0	0	0	0	4	1	0	0	0	4	1	2	2	1	0	0	0	0	1	3	0	4	0	0	1	0	1	1	0	0	5	1	0	0	2	1	5	1	0	3	0	1	0	6
ENSG00000243710	CFAP57	2	50	6	20	1	102	3	77	5	52	4	102	9	58	4	16	1	33	6	61	0	109	9	58	9	21	2	2	12	8	17	47	2	16	80	3	29	88	4	4	11	2	2	88	1	0	62	52
ENSG00000199240	RNA5SP46	1	2	0	0	0	2	0	3	0	0	0	0	0	0	1	0	0	0	0	2	1	0	0	4	0	1	1	0	1	0	2	0	0	0	0	0	0	4	1	1	0	0	2	0	0	1	3	5
ENSG00000179178	TMEM125	51	24	62	12	79	53	79	47	115	50	60	55	98	47	84	39	61	3	140	20	86	47	154	25	85	29	127	80	67	58	70	42	76	164	34	161	116	35	35	48	28	79	71	20	151	136	19	90
ENSG00000253313	C1orf210	16	13	18	11	17	30	17	21	22	12	23	22	28	35	17	23	13	7	29	3	24	15	42	9	21	8	24	19	10	13	24	25	9	27	11	33	20	12	7	6	8	9	13	12	20	33	12	27
ENSG00000066056	TIE1	29	196	21	445	21	130	15	74	25	103	31	96	12	276	37	227	14	346	32	342	26	132	29	91	16	100	9	20	198	16	29	69	14	31	158	27	24	129	19	23	174	23	26	118	36	8	117	71
ENSG00000117400	MPL	3	52	6	26	6	35	4	49	0	19	8	26	3	36	6	12	5	15	3	35	1	18	5	50	10	16	2	5	14	3	14	22	7	4	51	9	1	37	1	3	12	2	3	40	0	5	35	29
ENSG00000287113	AL139289.2	0	9	0	7	2	15	0	11	0	2	1	2	3	12	1	6	0	9	0	8	0	5	1	10	0	9	0	0	1	1	4	8	1	1	13	1	0	8	0	0	0	0	0	8	0	5	11	7
ENSG00000234694	AL139289.1	3	7	3	9	2	2	4	12	2	2	10	6	4	11	1	2	2	6	5	8	1	12	3	8	1	6	7	5	6	1	6	12	1	14	19	6	0	17	0	0	1	2	0	7	1	2	14	9
ENSG00000117399	CDC20	0	14	1	11	0	20	0	14	4	18	1	6	0	27	0	3	0	9	1	14	1	16	2	12	8	2	1	0	7	2	10	17	0	0	20	1	5	18	0	1	2	1	2	17	1	0	15	8
ENSG00000066322	ELOVL1	21	50	30	136	74	53	20	49	23	61	41	66	38	80	37	59	36	85	67	87	47	80	62	50	29	42	46	36	51	36	37	41	25	66	42	110	48	37	21	44	69	19	35	32	38	56	36	56
ENSG00000283836	MIR6734	0	2	3	0	1	0	0	1	1	0	0	4	0	1	0	1	0	1	0	3	0	0	3	1	0	0	0	1	3	0	0	0	1	1	0	1	0	0	0	1	0	0	0	0	1	0	0	4
ENSG00000159479	MED8	10	44	21	121	52	57	46	34	20	87	35	60	45	94	60	58	28	95	61	58	66	60	82	68	32	24	51	37	78	37	27	51	33	89	43	116	64	37	28	20	76	23	33	47	84	49	40	53
ENSG00000229431	MED8-AS1	0	5	0	3	0	0	1	8	0	1	0	0	0	1	0	2	2	1	5	4	0	1	1	7	1	2	0	0	1	0	1	0	0	2	2	1	0	10	0	0	1	0	2	3	0	2	2	9
ENSG00000198198	SZT2	202	463	283	1189	525	767	314	487	296	534	362	532	419	937	443	782	285	748	515	844	411	575	733	406	395	340	459	380	541	427	467	534	286	626	589	833	462	451	239	299	541	333	530	360	523	430	382	559
ENSG00000229372	SZT2-AS1	4	3	1	3	0	2	11	12	4	4	5	8	5	7	5	2	0	3	0	7	4	18	4	5	1	6	1	0	2	1	4	9	5	4	3	10	8	6	0	2	4	1	7	4	5	2	6	12
ENSG00000274975	MIR6735	0	1	0	2	0	2	0	2	0	1	0	0	0	3	0	0	0	0	0	2	0	0	2	2	0	1	0	0	0	0	1	2	0	0	2	0	0	1	0	0	2	1	1	0	0	0	0	0
ENSG00000178922	HYI	78	94	92	393	239	116	135	89	123	175	123	110	164	237	214	207	168	239	162	255	180	175	343	86	126	76	177	175	170	99	145	129	165	272	101	309	210	62	87	147	125	106	157	68	172	208	46	184
ENSG00000229348	HYI-AS1	0	4	1	13	7	12	3	8	4	6	0	2	0	9	3	1	1	6	4	6	2	3	3	3	0	0	0	1	0	4	0	8	0	2	6	2	0	3	1	0	1	4	3	4	0	1	2	9
ENSG00000142949	PTPRF	221	280	362	2799	927	681	508	528	441	973	556	530	776	1575	692	921	441	1943	630	1557	626	892	1038	665	597	502	665	513	1002	660	512	547	535	1091	310	1187	942	325	316	486	1043	462	622	508	734	648	302	667
ENSG00000284989	AL451062.3	21	86	22	240	93	112	53	101	40	85	46	101	69	183	61	135	59	167	89	135	80	115	99	68	54	44	90	45	78	89	76	95	47	103	102	135	97	84	29	31	96	22	89	55	71	63	67	114
ENSG00000066135	KDM4A	48	129	71	374	129	112	96	158	112	136	107	147	107	313	121	181	105	255	144	190	129	169	157	88	67	65	138	76	110	150	120	134	79	171	154	206	175	83	41	87	104	102	143	65	129	138	70	167
ENSG00000236200	KDM4A-AS1	1	46	1	14	0	41	0	59	0	40	6	26	2	42	2	16	1	29	0	51	0	40	2	32	14	57	2	0	6	1	22	29	0	5	38	5	3	37	2	4	14	2	1	36	1	4	36	29
ENSG00000126091	ST3GAL3	18	174	18	302	105	212	50	202	28	128	64	132	55	202	59	183	43	145	82	178	65	170	128	205	52	94	83	46	97	75	80	123	57	112	184	159	95	166	36	46	158	29	61	97	76	44	156	141
ENSG00000229444	AL451062.1	1	9	0	1	0	9	0	8	0	2	0	2	0	3	0	1	0	0	0	6	0	3	0	4	0	6	0	0	2	0	0	5	0	0	10	0	1	6	0	0	2	0	0	2	0	0	14	3
ENSG00000283414	U6	2	0	3	12	3	11	3	1	3	4	11	1	6	6	2	22	9	4	3	3	5	4	8	0	4	6	3	5	4	5	8	2	3	3	3	8	6	3	10	9	15	4	17	5	7	5	6	24
ENSG00000233674	AL451062.2	0	5	0	7	0	6	4	0	2	2	0	0	0	3	8	6	2	1	5	3	0	8	0	3	0	2	2	5	10	5	0	1	2	0	10	1	0	2	2	3	5	1	4	1	0	0	1	2
ENSG00000283477	MIR6079	0	3	0	3	0	5	0	2	0	0	0	0	0	0	0	2	0	1	6	0	0	3	2	0	0	0	0	0	2	0	1	0	1	0	1	2	2	0	1	1	1	0	1	0	1	1	2	0
ENSG00000224751	SHMT1P1	0	8	2	4	0	9	0	18	0	2	0	12	0	15	0	0	0	10	0	7	0	16	0	15	2	8	0	4	4	0	5	8	1	0	9	1	1	15	0	2	2	0	0	10	0	1	10	4
ENSG00000117407	ARTN	3	30	11	21	11	26	1	14	6	17	4	16	4	21	1	17	1	22	11	25	8	16	4	17	4	9	3	1	7	3	13	20	4	7	19	15	4	20	4	7	31	3	0	16	7	5	17	19
ENSG00000237950	AL357079.1	4	23	9	28	11	25	11	34	9	12	13	20	8	22	10	19	8	10	7	15	13	30	17	24	10	9	17	12	11	6	22	34	5	9	44	40	17	51	7	14	19	8	8	30	22	16	33	26
ENSG00000288573	AL357079.3	0	11	1	10	7	8	6	12	1	15	2	2	1	11	2	10	3	1	7	10	5	16	3	3	3	1	1	3	4	2	8	4	0	3	12	9	2	9	5	1	6	2	11	13	7	2	5	7
ENSG00000117408	IPO13	22	53	31	150	71	60	48	61	40	49	41	54	50	109	47	98	32	119	44	93	57	74	97	87	40	42	70	54	65	66	37	85	27	57	85	120	81	90	28	46	101	27	43	58	40	53	47	84
ENSG00000285649	AL357079.2	3	20	4	4	2	15	1	26	2	10	1	3	3	23	0	6	0	5	0	11	1	11	1	16	0	10	3	1	8	0	6	10	2	2	20	2	1	19	1	2	7	1	1	19	6	1	12	15
ENSG00000132768	DPH2	14	53	17	65	35	41	45	45	52	71	27	43	32	67	39	74	14	40	40	35	40	55	92	57	34	83	44	23	41	45	53	29	17	48	34	88	60	45	42	46	133	39	40	38	52	42	64	53
ENSG00000117410	ATP6V0B	20	82	44	112	72	72	51	30	55	102	65	121	75	84	72	79	36	57	71	93	93	65	120	50	51	65	95	55	77	72	42	64	36	82	37	158	111	31	42	69	87	43	74	34	103	116	36	77
ENSG00000117411	B4GALT2	36	45	59	98	92	94	78	36	72	91	80	84	76	68	72	84	42	123	64	54	73	45	118	42	83	95	94	84	94	65	52	82	32	82	51	148	109	60	57	76	143	51	86	53	86	63	41	89
ENSG00000159214	CCDC24	15	33	31	45	27	66	21	52	19	66	37	43	30	68	27	36	28	38	39	57	34	35	47	50	26	29	41	27	37	27	34	35	33	41	38	45	40	51	16	27	34	20	47	43	31	17	27	40
ENSG00000196517	SLC6A9	9	42	26	42	11	39	21	87	15	45	17	45	26	65	21	39	14	51	20	64	20	50	32	63	17	27	27	7	19	23	43	40	13	30	59	40	40	66	27	27	23	13	24	22	25	20	32	61
ENSG00000230615	AL139220.2	4	48	1	30	2	64	7	77	6	38	3	47	5	66	1	15	4	32	3	65	1	39	6	73	12	33	6	7	13	2	26	57	4	1	79	14	4	67	2	4	16	2	2	73	8	1	72	35
ENSG00000227163	AL139220.1	0	2	0	3	0	0	0	3	0	0	0	2	0	4	0	1	0	1	0	5	0	3	0	3	1	0	0	0	0	0	1	2	0	1	9	0	0	1	0	0	0	0	0	3	0	0	5	7
ENSG00000271647	KRT8P47	1	9	1	4	1	15	1	9	1	1	0	7	1	12	4	1	1	5	0	3	0	8	0	18	1	4	0	0	5	0	1	3	0	0	15	1	0	8	0	2	2	0	1	6	0	0	9	15
ENSG00000239560	RN7SL479P	26	7	34	7	19	20	14	5	35	13	25	13	13	7	12	15	19	3	29	1	20	6	8	6	15	13	11	12	4	19	13	10	24	18	7	37	15	1	12	21	12	18	26	4	19	14	8	5
ENSG00000171872	KLF17	1	27	1	4	0	18	0	36	2	2	1	10	1	30	1	1	0	8	1	20	0	13	0	28	0	8	1	1	3	0	10	20	2	0	31	5	6	35	3	1	0	2	0	13	0	0	26	18
ENSG00000233514	AL356653.1	3	9	4	12	2	10	2	14	3	7	3	0	0	18	3	1	7	6	1	5	5	1	8	16	2	11	6	5	9	3	2	3	1	5	7	7	6	13	2	1	9	2	1	6	5	1	5	7
ENSG00000283039	KLF18	0	8	0	4	0	10	0	18	0	1	0	8	0	13	0	0	0	1	0	8	0	13	0	18	1	5	0	0	5	0	4	8	1	0	18	0	0	9	1	0	1	0	0	10	0	0	12	10
ENSG00000226804	AL359839.1	0	1	0	1	2	7	0	8	0	7	0	3	0	6	0	0	1	4	0	4	0	2	0	1	1	3	0	0	1	0	0	1	0	0	7	0	0	8	0	0	0	1	0	7	0	0	3	2
ENSG00000200171	Y_RNA	0	0	0	1	0	0	2	0	0	0	0	2	0	0	0	0	0	0	0	0	0	1	0	0	0	0	0	1	0	0	0	0	0	0	0	0	4	0	1	0	3	0	0	0	0	0	0	0
ENSG00000238037	OOSP1P1	0	0	0	0	0	1	0	0	0	0	0	0	0	2	0	0	0	0	0	1	0	0	0	0	0	0	0	0	0	0	0	0	0	0	0	0	0	0	0	0	0	0	0	0	0	0	0	1
ENSG00000227994	AL035417.1	0	0	0	0	0	1	0	3	0	1	0	0	0	0	0	1	0	0	0	0	0	1	0	2	0	0	0	0	0	0	1	2	0	0	1	0	0	0	0	0	0	0	0	0	0	0	0	0
ENSG00000271329	AL035417.2	0	3	0	1	0	7	0	7	0	0	0	1	0	1	1	1	0	10	0	6	0	11	0	3	1	3	0	0	8	0	5	16	0	0	6	0	0	5	0	0	2	0	0	7	0	0	9	2
ENSG00000178028	DMAP1	46	91	95	259	157	151	123	54	89	148	186	165	129	158	165	222	102	162	183	141	153	126	204	54	78	47	169	102	114	107	112	131	111	212	116	282	141	121	58	92	98	105	105	71	181	160	46	141
ENSG00000117419	ERI3	30	32	47	161	93	77	52	65	37	156	65	88	73	101	84	106	42	84	90	126	61	86	149	75	60	54	71	45	87	68	64	73	41	112	60	143	113	55	46	56	115	50	68	47	105	97	54	89
ENSG00000233602	ERI3-IT1	0	11	3	24	9	11	3	9	3	10	5	5	6	6	7	7	3	11	12	6	7	10	14	7	5	3	4	3	7	2	7	4	3	4	10	23	4	3	3	6	13	3	7	5	4	8	5	7
ENSG00000199385	RNU6-369P	0	1	0	0	0	4	0	1	0	0	0	0	0	0	0	0	0	0	0	1	0	1	0	2	0	1	0	0	0	0	0	3	0	0	0	0	0	0	1	0	0	1	0	0	0	0	0	3
ENSG00000187147	RNF220	39	155	60	231	119	204	111	130	70	115	79	165	107	218	90	176	72	209	135	169	99	127	161	157	82	99	116	94	135	80	124	139	78	131	139	246	123	131	69	84	134	71	86	94	155	105	126	201
ENSG00000263381	MIR5584	0	2	0	0	0	0	0	1	0	0	0	0	0	0	0	1	0	0	0	0	0	0	0	0	0	0	0	0	0	0	6	0	0	0	0	0	0	0	0	0	0	0	0	0	0	0	0	1
ENSG00000126106	TMEM53	5	21	12	63	21	24	10	44	9	18	10	26	10	32	11	19	6	23	6	49	5	28	16	46	20	14	17	16	16	7	19	22	8	14	42	24	4	42	9	17	23	10	12	36	5	6	18	39
ENSG00000198520	ARMH1	3	49	1	18	8	29	3	36	1	20	4	15	2	48	2	6	2	19	4	19	8	23	14	26	2	11	0	3	8	8	11	19	1	10	66	9	4	30	12	4	10	2	4	32	4	5	25	29
ENSG00000199377	RNU5F-1	110	28	98	83	142	39	83	2	161	14	29	27	16	36	8	49	25	26	23	23	23	13	12	7	14	61	41	33	6	16	18	14	18	8	23	14	17	3	25	37	26	32	37	6	19	57	23	12
ENSG00000200169	RNU5D-1	152	57	123	230	266	114	128	18	226	52	73	49	54	91	40	147	32	51	53	39	68	56	56	24	44	125	74	66	18	51	53	36	35	37	34	58	52	14	89	123	112	78	112	25	44	89	31	28
ENSG00000142945	KIF2C	2	47	2	15	3	35	1	63	1	80	3	14	2	21	4	11	2	15	2	41	6	24	4	46	5	16	2	4	9	3	11	22	0	6	61	1	2	66	1	1	12	1	2	32	2	2	36	31
ENSG00000225721	AL592166.1	0	7	2	7	1	4	0	7	1	9	3	8	0	4	2	7	3	5	1	12	2	4	4	7	0	2	3	3	5	3	5	8	2	6	11	5	3	16	2	4	7	0	2	9	3	2	12	6
ENSG00000142937	RPS8	395	606	392	1905	1495	1413	1220	279	795	1470	1257	1291	1352	1191	1265	1659	1078	847	1130	1195	1365	1114	3217	390	1150	848	1550	1059	1260	1265	982	1095	1179	2066	605	3484	2034	385	836	1146	1336	860	1477	364	2110	1916	361	1351
ENSG00000264294	SNORD55	113	46	111	220	110	104	144	31	106	102	146	106	124	102	108	244	119	28	109	91	129	94	165	20	99	84	168	160	144	50	34	37	120	152	45	274	148	31	115	159	105	95	144	24	202	205	39	84
ENSG00000200913	SNORD46	30	64	38	336	108	266	100	36	70	142	144	223	159	215	138	255	139	77	170	224	234	212	291	39	190	72	157	145	229	79	85	84	126	200	84	475	234	74	86	145	174	117	179	46	277	311	82	98
ENSG00000202031	SNORD38A	84	40	72	133	119	119	80	16	73	38	120	73	68	68	57	152	54	37	42	52	77	71	117	13	63	59	91	89	79	56	47	33	62	52	39	158	96	16	63	106	67	79	131	21	109	112	38	43
ENSG00000207421	SNORD38B	87	44	45	147	161	121	103	21	106	34	153	54	75	68	73	182	60	32	65	47	87	63	114	21	86	59	97	78	81	66	77	44	91	65	29	184	108	25	104	140	93	93	135	24	154	142	49	54
ENSG00000281859	SNORD38B	87	44	45	147	161	121	103	21	106	34	153	54	75	68	73	182	60	32	65	47	87	63	114	21	86	59	97	78	81	66	77	44	91	65	29	184	108	25	104	140	93	93	135	24	154	142	49	54
ENSG00000234093	RPS15AP11	0	1	5	8	5	9	9	2	3	8	9	4	4	3	1	9	2	5	3	9	9	3	13	2	7	2	6	6	0	3	5	7	5	8	5	10	9	5	3	5	11	5	2	1	7	6	4	6
ENSG00000142959	BEST4	3	13	6	6	0	21	5	24	7	9	0	22	3	69	3	0	0	3	4	26	6	14	7	35	1	12	2	2	3	3	5	7	2	4	33	3	1	19	0	3	14	2	2	20	1	0	23	21
ENSG00000173846	PLK3	12	173	11	326	35	182	53	71	35	121	35	105	22	309	34	261	11	454	29	167	35	71	64	184	27	182	18	4	121	30	52	123	22	79	79	35	54	88	33	81	274	20	77	124	26	32	187	47
ENSG00000188396	TCTEX1D4	1	12	1	7	0	14	5	1	4	13	7	16	0	19	1	3	3	5	1	6	5	8	0	8	0	4	1	2	1	2	7	3	0	2	2	1	2	8	1	1	5	5	0	9	1	0	13	13
ENSG00000222009	BTBD19	10	86	12	340	31	130	57	58	27	84	30	103	16	165	23	208	6	276	25	142	18	46	19	147	23	107	21	8	79	23	50	68	19	60	54	23	20	80	8	27	133	7	48	89	21	17	151	43
ENSG00000117425	PTCH2	79	118	62	304	150	175	80	97	130	139	59	110	57	140	59	163	61	105	77	162	60	109	75	80	68	158	89	103	105	52	52	86	76	72	88	46	40	68	71	69	124	88	109	60	58	93	60	73
ENSG00000202444	RNU5E-6P	73	43	49	196	144	134	74	35	119	94	51	54	49	71	48	137	52	59	64	57	54	74	65	9	62	135	80	98	93	39	27	39	71	53	30	35	32	14	68	64	101	81	96	27	52	91	17	29
ENSG00000226499	AL136380.1	1	2	0	8	6	2	4	1	2	0	3	2	2	3	3	1	2	6	0	1	3	3	5	1	3	1	3	4	0	5	4	3	0	2	2	8	6	1	1	1	1	4	6	0	6	7	6	1
ENSG00000070785	EIF2B3	8	64	5	130	25	73	40	58	29	112	27	76	42	76	48	89	40	86	55	147	46	99	118	89	22	46	34	33	63	62	38	60	26	64	65	128	65	58	27	55	108	24	35	49	57	50	46	81
ENSG00000253039	RNA5SP47	0	0	0	1	0	0	1	0	0	0	0	0	0	0	0	0	0	0	1	0	0	0	1	1	0	0	0	0	0	0	1	1	1	0	0	0	0	0	0	2	0	0	1	0	0	1	0	1
ENSG00000229815	CCNB1IP1P1	0	6	0	1	0	2	0	0	0	0	0	1	0	0	0	1	0	0	0	0	0	0	0	2	0	0	0	0	0	0	1	2	0	0	1	0	1	0	1	0	1	0	0	2	0	0	2	2
ENSG00000232369	PPIAP35	0	1	0	1	0	7	0	0	0	0	0	7	0	2	0	0	0	0	0	0	0	2	0	2	0	0	0	1	0	0	1	0	0	0	1	0	0	1	0	0	0	0	0	4	0	0	1	1
ENSG00000268949	MRPS17P1	0	5	0	4	1	10	0	18	2	6	1	5	0	18	1	0	0	5	0	5	0	13	0	11	0	6	0	1	3	1	7	8	0	1	13	3	2	18	1	2	3	0	1	16	1	0	10	19
ENSG00000126107	HECTD3	62	100	104	356	182	144	140	146	116	212	121	186	165	362	137	164	141	185	194	267	139	177	225	94	135	89	195	127	146	102	100	154	93	202	95	400	175	69	86	81	130	67	120	78	188	163	79	159
ENSG00000126088	UROD	23	53	24	173	51	98	35	50	38	84	49	66	47	64	43	98	44	106	60	85	65	93	67	48	27	43	57	38	59	44	45	59	38	72	56	100	56	60	21	32	65	30	54	37	83	64	31	69
ENSG00000162415	ZSWIM5	20	62	27	65	43	73	27	52	25	50	55	52	34	84	34	41	21	33	55	71	53	35	76	37	38	23	39	26	30	39	51	50	32	46	45	68	34	40	18	23	17	31	44	47	23	34	23	50
ENSG00000234315	OSTCP5	0	2	1	0	0	2	1	3	0	0	3	4	0	3	1	3	1	4	0	8	1	1	0	1	1	0	2	0	0	0	1	1	1	3	3	3	2	2	0	1	0	3	1	1	0	0	1	4
ENSG00000281912	LINC01144	0	6	3	4	1	7	0	9	4	3	5	4	1	6	2	1	2	2	2	4	2	10	1	13	3	9	4	0	3	4	9	1	0	1	7	2	3	3	0	3	9	1	5	4	2	0	8	3
ENSG00000186603	HPDL	0	17	1	2	0	4	5	11	2	3	1	8	1	12	0	1	1	4	1	9	2	9	0	15	2	5	0	0	4	1	6	0	0	0	9	2	3	10	1	1	3	1	2	24	1	1	26	5
ENSG00000132781	MUTYH	14	68	16	132	54	78	24	80	20	57	21	78	45	121	38	80	24	80	50	114	19	36	39	88	21	40	35	27	53	35	52	72	25	61	90	69	60	102	21	14	57	26	42	63	25	46	60	61
ENSG00000288208	AL451136.1	11	42	12	105	42	45	23	56	19	46	19	53	41	101	36	66	24	53	44	72	20	36	46	48	18	27	32	21	38	37	37	51	26	66	68	70	55	68	19	13	49	26	41	38	28	37	30	44
ENSG00000132773	TOE1	5	24	4	57	19	47	16	34	10	30	16	40	5	44	11	32	12	55	18	32	10	28	22	29	9	19	26	7	14	14	12	22	6	27	29	38	7	22	8	13	37	3	20	22	15	5	25	38
ENSG00000070759	TESK2	5	42	6	50	9	59	13	50	9	53	17	30	8	83	16	30	12	23	22	50	27	34	24	32	10	22	17	8	16	25	21	24	13	48	44	29	16	54	5	6	15	9	19	21	18	17	37	41
ENSG00000236872	PPIAP36	0	4	0	0	0	0	0	2	0	0	0	0	0	0	0	1	0	0	0	0	0	0	1	0	0	0	0	0	0	0	0	0	0	0	0	0	0	1	1	0	1	0	0	2	1	0	3	2
ENSG00000280670	CCDC163	6	23	6	28	11	26	5	32	5	27	5	27	14	33	9	14	6	11	2	21	19	23	12	26	19	11	16	12	10	3	15	10	16	28	26	31	8	30	2	3	8	11	18	21	19	22	38	25
ENSG00000132763	MMACHC	3	32	18	32	26	51	13	32	8	48	28	36	20	42	23	23	17	33	28	50	32	29	40	40	19	18	15	11	19	36	25	29	14	31	36	47	40	46	14	8	18	6	11	27	35	29	37	37
ENSG00000117450	PRDX1	12	135	16	274	68	146	54	104	41	276	50	71	44	279	85	218	51	291	75	233	84	126	88	114	23	114	72	31	166	61	74	65	61	106	83	123	150	61	32	77	199	34	57	92	100	88	59	58
ENSG00000234379	HMGB1P48	0	2	0	4	0	3	0	5	0	5	0	0	0	6	0	0	0	1	0	8	0	0	0	8	0	6	0	0	1	0	2	4	0	0	6	0	0	12	0	0	1	0	0	6	0	0	7	3
ENSG00000117448	AKR1A1	35	56	52	187	137	105	126	96	95	159	130	135	136	248	145	162	105	131	139	201	234	175	280	84	121	61	179	117	158	141	133	111	97	230	113	348	199	68	81	85	100	83	127	64	199	187	54	190
ENSG00000281133	AL355480.3	0	3	0	0	0	2	0	2	0	2	0	0	0	2	0	0	0	0	0	4	2	2	0	5	2	0	0	0	0	0	0	0	0	0	0	1	1	0	0	0	1	2	1	2	4	0	1	1
ENSG00000280836	AL355480.1	0	1	0	1	0	0	0	3	0	0	3	0	0	0	0	0	0	1	2	0	0	0	0	2	0	1	0	0	0	0	2	0	0	0	0	2	0	0	0	0	0	0	0	0	0	0	1	0
ENSG00000132780	NASP	59	266	57	746	216	320	162	120	116	811	181	308	157	409	262	548	137	487	214	468	220	214	323	214	151	241	149	121	254	164	204	181	153	298	190	427	301	214	117	142	431	108	171	179	246	209	188	210
ENSG00000281112	AL355480.2	0	2	0	0	0	0	0	5	0	0	0	1	0	0	0	0	2	0	0	0	0	2	0	0	1	0	0	0	0	0	1	0	0	0	0	0	0	8	0	0	0	0	0	2	0	0	2	1
ENSG00000281825	AL355480.4	0	0	0	0	0	0	2	2	0	0	0	0	0	2	1	0	0	2	0	2	0	0	1	1	0	0	0	0	1	0	0	0	0	1	1	1	0	6	0	0	0	0	0	0	0	0	1	2
ENSG00000159588	CCDC17	4	40	7	56	13	52	14	29	4	21	11	42	15	70	22	33	13	56	18	36	12	29	13	34	16	32	25	15	17	24	34	45	8	19	24	15	54	31	2	9	20	8	15	41	16	14	27	43
ENSG00000159592	GPBP1L1	80	155	87	485	270	284	190	164	174	354	283	348	258	348	278	381	161	344	315	305	382	266	418	137	202	115	280	146	297	236	237	233	168	352	141	556	350	138	128	172	244	170	241	89	345	311	91	231
ENSG00000225447	RPS15AP10	1	3	2	7	6	0	5	0	2	30	3	12	3	7	5	8	2	1	8	6	8	9	13	4	5	1	8	9	8	4	4	5	3	13	3	12	5	0	3	7	6	4	8	3	11	6	1	8
ENSG00000234329	AL604028.2	1	15	1	19	5	8	4	7	4	20	4	10	14	20	21	22	6	7	7	10	24	3	19	10	19	13	16	5	14	9	17	10	20	26	4	33	15	11	8	4	11	7	14	4	18	13	2	22
ENSG00000159596	TMEM69	1	15	8	33	6	23	16	14	14	38	18	13	13	29	13	12	8	13	23	31	14	13	24	11	19	11	15	5	21	12	8	14	15	21	9	24	18	8	3	5	9	8	19	6	19	30	14	21
ENSG00000197429	IPP	17	31	10	102	47	55	34	33	30	77	51	52	40	64	41	67	35	50	47	64	68	34	79	47	22	20	49	41	51	50	41	50	30	57	43	74	40	20	17	19	27	34	38	23	70	60	32	56
ENSG00000230896	AL604028.1	3	6	1	13	5	7	2	6	4	3	5	0	4	9	2	11	8	0	5	6	1	8	5	4	5	1	3	6	4	5	3	9	4	2	3	5	4	0	3	3	10	1	2	2	9	5	3	5
ENSG00000236111	AL603882.1	1	3	1	4	5	3	0	3	10	0	2	0	0	2	3	0	0	5	1	3	0	3	1	2	0	1	1	1	0	1	2	1	2	1	7	4	2	5	0	2	1	0	1	1	2	0	9	0
ENSG00000086015	MAST2	27	192	22	472	90	173	69	185	52	158	49	74	61	361	65	252	58	314	56	206	58	136	144	156	73	201	86	54	153	72	79	97	59	151	154	135	76	131	53	48	268	51	77	161	99	79	164	103
ENSG00000232467	TMA16P2	0	2	2	2	0	2	0	6	0	0	0	0	1	2	0	1	1	3	0	10	0	2	0	3	0	0	0	2	0	1	4	1	0	0	4	1	1	4	0	0	8	0	3	1	0	2	4	2
ENSG00000117461	PIK3R3	10	174	16	559	38	208	32	63	26	183	34	127	49	215	51	158	29	423	33	216	44	106	95	180	35	456	41	25	139	39	55	92	41	80	98	99	82	131	8	16	345	24	46	131	15	35	181	62
ENSG00000278139	P3R3URF-PIK3R3	1	57	2	200	14	70	12	22	9	62	14	63	27	87	31	58	11	128	15	70	19	31	31	61	12	124	15	8	51	17	20	37	16	28	26	36	36	39	1	7	136	9	16	48	3	12	63	28
ENSG00000226957	AL358075.1	0	1	0	0	0	1	0	1	0	0	0	0	0	1	0	0	0	0	0	1	0	1	0	1	0	0	0	0	0	1	1	0	0	0	0	0	0	0	0	0	0	0	0	4	0	0	0	0
ENSG00000233114	AL358075.3	0	5	0	2	1	3	1	4	0	0	0	0	0	3	0	0	0	0	1	1	1	1	0	6	0	1	0	0	0	0	1	2	1	0	5	2	0	3	0	0	0	0	0	3	0	0	2	4
ENSG00000227857	AL358075.2	0	4	0	1	0	4	0	1	2	1	0	0	0	3	0	0	0	0	0	3	0	0	0	0	0	0	0	1	0	0	1	1	0	0	7	0	0	2	1	0	3	0	0	0	0	0	8	2
ENSG00000117472	TSPAN1	0	13	1	4	1	10	6	29	4	5	4	6	0	11	3	13	1	9	3	10	4	11	9	21	3	2	1	3	7	1	13	14	2	6	20	1	257	14	1	0	2	3	5	25	5	1	19	17
ENSG00000250719	P3R3URF	0	3	0	1	0	0	0	2	0	1	0	1	0	1	0	0	0	1	0	1	0	1	0	1	0	1	0	0	1	0	1	2	0	1	4	0	0	5	0	0	1	0	0	10	0	0	5	6
ENSG00000085998	POMGNT1	36	115	47	234	84	159	81	92	45	111	72	111	93	194	82	154	63	191	108	154	81	106	179	120	47	61	87	59	108	74	99	134	41	119	87	153	93	100	55	61	137	60	86	91	104	115	60	110
ENSG00000171357	LURAP1	2	23	2	8	5	17	2	18	1	9	0	1	3	18	2	20	0	12	4	30	3	12	0	14	1	7	2	1	10	1	2	13	3	6	25	5	3	24	1	0	6	2	4	15	0	1	18	11
ENSG00000085999	RAD54L	1	42	1	12	2	35	2	51	4	53	2	13	2	52	0	10	1	20	1	31	0	27	3	24	4	18	1	0	10	3	23	16	0	1	49	5	4	45	0	1	6	2	5	22	3	1	36	17
ENSG00000132128	LRRC41	34	188	62	635	138	336	158	119	113	269	167	234	158	328	159	366	123	545	168	360	183	214	336	215	148	244	220	130	268	149	158	222	97	220	138	326	267	146	114	201	442	138	203	162	242	211	176	185
ENSG00000173660	UQCRH	20	63	53	304	155	135	67	44	93	175	77	84	88	170	85	123	63	124	77	305	153	168	149	72	82	87	116	75	148	90	74	120	70	117	58	246	121	56	42	67	123	47	72	46	168	149	49	88
ENSG00000117481	NSUN4	26	157	32	242	89	196	59	95	72	162	75	137	49	187	50	149	56	188	63	215	49	121	125	126	67	123	68	36	97	79	85	121	38	102	96	132	97	81	49	97	173	42	91	94	72	79	124	93
ENSG00000225779	AL122001.1	0	5	1	4	1	1	0	0	0	1	0	1	0	0	0	5	1	0	0	2	0	4	1	0	0	0	0	0	3	1	0	2	3	0	1	4	0	0	0	1	4	0	0	6	3	0	3	1
ENSG00000117480	FAAH	44	50	57	103	107	58	63	73	76	111	62	85	68	69	77	42	68	32	104	70	76	70	119	47	80	45	97	62	59	97	81	76	58	123	40	138	91	60	52	65	59	50	71	37	74	96	41	81
ENSG00000232022	FAAHP1	0	25	1	15	0	24	1	30	6	12	2	10	0	26	1	7	3	7	2	35	1	16	3	21	8	8	1	1	13	0	12	15	1	1	25	16	5	35	3	2	8	4	3	27	5	5	24	21
ENSG00000224863	LINC01398	0	11	0	3	0	8	1	19	0	1	1	6	0	9	0	1	0	1	0	14	2	5	0	12	0	0	0	0	7	0	6	10	0	2	14	0	1	7	0	0	2	0	0	16	0	0	7	3
ENSG00000197587	DMBX1	1	29	0	14	0	25	2	25	5	16	4	14	2	32	0	8	1	26	1	31	0	22	0	35	5	20	0	1	10	0	9	17	0	2	34	3	2	35	1	2	5	1	0	34	0	1	39	20
ENSG00000282881	TMEM275	2	11	1	4	0	6	0	6	1	23	2	29	5	12	0	1	1	3	1	15	2	8	2	21	2	6	0	1	13	3	3	2	1	0	11	0	0	13	1	1	3	1	3	3	0	1	7	2
ENSG00000269956	MKNK1-AS1	1	26	3	5	1	26	0	26	2	11	7	20	4	27	4	0	7	11	4	15	13	13	13	25	7	12	10	7	6	6	12	12	2	7	29	9	6	21	5	0	5	0	4	9	15	20	11	28
ENSG00000162456	KNCN	2	30	0	9	0	15	0	38	0	3	0	6	0	18	0	2	0	16	0	16	0	17	0	25	5	7	0	0	4	3	7	26	0	0	19	1	0	10	1	1	8	0	2	18	0	1	29	15
ENSG00000079277	MKNK1	232	192	414	407	675	511	476	149	483	624	930	983	1159	270	952	663	1160	432	861	306	1397	515	1574	209	543	226	1581	924	664	852	749	727	698	1201	245	1839	889	261	164	274	340	527	642	136	1465	1042	145	987
ENSG00000142961	MOB3C	53	168	143	528	137	232	116	91	176	341	235	309	255	318	152	323	270	440	191	276	286	163	303	235	95	270	356	259	262	206	203	242	96	149	129	470	305	106	106	125	439	80	125	186	411	282	180	279
ENSG00000123472	ATPAF1	35	58	37	349	88	131	78	68	74	189	126	136	132	162	137	169	94	199	131	277	174	114	236	98	55	78	111	96	147	88	75	116	88	151	77	273	133	76	49	62	137	50	102	40	144	140	65	119
ENSG00000233647	NENFP1	0	5	0	3	1	7	0	8	0	0	2	3	0	2	0	6	0	4	3	9	0	2	1	4	4	2	2	1	5	0	0	3	0	0	3	10	1	12	3	2	3	0	4	2	5	0	4	2
ENSG00000186118	TEX38	1	13	0	7	0	8	0	7	0	15	0	7	0	17	0	0	0	5	1	13	0	6	0	13	2	7	1	0	6	1	8	8	0	0	17	0	1	17	1	0	3	0	1	9	0	0	29	17
ENSG00000228237	EFCAB14-AS1	0	2	0	0	0	2	0	5	0	3	0	1	0	3	0	0	0	3	1	9	0	0	0	3	0	0	1	0	0	0	2	4	0	0	6	0	0	10	0	0	1	0	0	4	1	0	1	1
ENSG00000159658	EFCAB14	53	343	93	873	283	508	200	190	150	508	222	349	313	594	304	671	158	752	290	633	358	409	523	241	212	221	281	235	418	289	260	312	198	402	223	632	407	341	155	238	574	190	353	412	384	382	229	315
ENSG00000236476	AL593856.1	0	0	1	2	2	4	0	10	0	1	0	1	0	2	0	2	0	1	0	2	0	1	0	7	1	2	0	1	0	0	0	0	0	0	3	0	0	2	0	0	0	0	0	0	0	0	0	4
ENSG00000142973	CYP4B1	7	46	0	75	8	114	6	58	12	90	9	20	7	47	5	42	5	152	6	100	7	47	29	97	13	97	19	11	107	2	10	12	2	4	86	24	110	122	1	5	190	0	0	109	3	2	61	28
ENSG00000154198	CYP4Z2P	0	11	0	4	0	8	0	12	0	3	0	4	0	12	0	0	0	12	0	29	0	5	0	22	0	3	1	0	4	1	8	10	1	0	25	3	0	16	0	0	2	0	0	9	0	0	13	12
ENSG00000238145	AL731892.1	0	0	0	4	0	3	0	1	0	0	0	0	1	0	0	1	2	5	0	2	0	4	0	3	1	2	1	0	1	0	0	0	0	0	0	0	0	1	0	0	0	0	0	0	1	0	0	0
ENSG00000187048	CYP4A11	0	23	0	7	6	15	0	28	0	4	2	7	1	20	0	8	0	3	1	33	1	31	5	25	5	6	0	0	6	0	16	22	2	5	21	3	3	25	0	0	3	0	1	23	1	0	29	10
ENSG00000259832	CYP4A26P	0	0	0	2	0	1	0	1	0	1	0	0	0	2	0	0	0	0	0	0	0	0	0	0	1	3	0	0	0	0	3	1	0	0	0	0	0	0	0	0	0	0	0	0	0	0	6	0
ENSG00000261196	CYP4A43P	0	0	0	0	0	2	0	0	0	0	0	0	0	0	0	0	0	0	0	0	0	0	0	1	0	0	0	0	0	0	0	0	0	0	1	0	0	0	0	0	0	0	0	0	0	0	0	0
ENSG00000261593	CYP4A27P	0	2	0	0	0	1	0	0	0	0	0	0	0	1	0	0	0	0	0	1	0	1	0	0	0	0	0	0	3	0	1	4	0	0	0	0	0	3	0	0	0	0	2	0	0	0	0	0
ENSG00000261290	CYP4A44P	0	0	0	4	0	2	0	0	0	0	0	0	0	0	0	0	0	1	0	1	0	1	0	2	0	0	0	0	1	0	0	0	0	0	2	0	0	3	0	0	0	0	0	1	0	0	0	1
ENSG00000186377	CYP4X1	0	15	2	26	6	27	2	20	6	15	3	20	4	40	7	34	2	23	5	29	1	17	6	32	4	20	6	3	14	9	6	19	10	27	27	8	30	29	1	6	25	3	8	10	13	7	9	14
ENSG00000186160	CYP4Z1	1	12	0	8	1	13	0	17	0	8	0	7	0	16	0	4	1	5	0	14	0	7	2	17	1	10	0	0	2	0	6	3	0	0	29	3	1	15	0	0	7	0	1	5	3	0	7	7
ENSG00000225154	AL450996.1	0	3	0	0	0	5	0	5	0	5	1	4	0	2	0	2	0	2	0	8	0	2	1	3	0	2	1	1	3	0	1	1	0	0	2	0	0	0	1	0	6	0	0	0	0	0	4	0
ENSG00000225506	CYP4A22-AS1	0	20	0	4	0	14	1	18	2	10	1	6	1	8	0	1	0	6	1	11	0	13	0	24	0	2	1	0	4	2	9	13	1	1	25	0	0	19	0	0	2	0	1	15	0	0	19	14
ENSG00000162365	CYP4A22	0	18	1	6	4	21	0	22	1	17	0	5	0	9	0	2	0	6	0	21	0	11	0	24	4	6	0	0	6	0	8	14	0	1	30	4	0	12	2	0	6	0	0	27	0	0	13	4
ENSG00000225514	MTND1P34	0	3	0	0	0	3	0	2	0	0	0	0	1	1	0	0	0	0	0	0	0	0	0	2	0	0	0	0	0	0	0	0	0	0	0	0	0	0	0	0	0	0	0	1	0	0	1	1
ENSG00000224805	LINC00853	0	17	1	4	0	14	0	14	0	6	0	2	0	12	0	3	1	9	0	7	3	10	1	13	2	5	0	1	7	0	4	9	0	0	6	0	5	18	0	0	2	0	2	12	1	0	20	11
ENSG00000162366	PDZK1IP1	12	26	13	9	32	21	23	29	33	28	21	51	20	23	16	7	32	6	14	13	58	20	56	21	27	12	39	28	27	28	44	42	45	70	32	52	47	35	9	15	9	24	39	17	20	16	16	47
ENSG00000162367	TAL1	6	97	12	402	22	310	15	64	21	119	8	271	7	152	6	71	10	155	12	133	10	54	31	89	14	65	8	11	84	13	25	77	11	10	66	21	31	80	11	11	84	8	11	94	10	11	99	35
ENSG00000226252	AL135960.1	1	31	1	20	3	33	2	40	3	11	2	15	3	47	0	6	2	19	0	40	4	17	0	72	2	12	29	1	7	1	14	21	91	2	42	6	3	45	5	2	11	1	4	26	1	0	39	21
ENSG00000123473	STIL	3	37	8	15	7	24	1	27	2	66	8	46	9	38	7	13	5	23	2	37	6	37	7	36	8	17	3	4	8	8	13	12	7	10	26	9	6	28	1	3	7	0	4	20	2	8	30	29
ENSG00000162368	CMPK1	48	101	63	407	292	408	214	120	159	349	347	323	307	420	283	347	160	418	265	263	505	266	509	120	138	143	335	221	265	277	215	239	214	443	128	743	506	112	145	253	399	180	304	108	526	481	77	288
ENSG00000225762	LINC01389	0	7	0	0	0	2	0	2	0	1	0	0	0	5	0	2	0	1	0	3	0	4	0	11	0	1	0	0	1	0	0	1	0	0	6	1	0	12	0	0	2	0	0	2	0	0	3	3
ENSG00000186790	FOXE3	18	12	12	9	3	20	3	13	10	16	20	18	4	38	4	4	7	8	3	11	0	15	5	9	5	27	4	7	4	8	8	7	13	2	17	3	7	11	15	9	15	11	15	10	2	1	20	10
ENSG00000237424	FOXD2-AS1	2	20	0	9	5	24	4	27	0	8	5	29	3	26	6	9	3	12	1	22	3	13	2	10	3	10	1	0	12	0	7	17	0	5	21	0	0	15	3	3	10	3	1	18	1	1	21	12
ENSG00000186564	FOXD2	9	9	8	13	5	22	3	23	7	10	12	22	2	14	1	7	0	7	1	28	3	11	3	12	7	13	3	1	18	5	3	6	5	5	15	2	4	12	2	4	5	6	7	16	4	0	10	6
ENSG00000271355	AL356458.1	0	14	0	4	0	5	0	11	0	2	0	3	0	11	0	1	0	3	0	2	0	0	0	8	0	1	0	0	2	0	1	5	0	0	7	1	0	2	0	0	2	0	0	7	0	0	11	1
ENSG00000229554	RPL21P24	0	2	2	0	0	1	0	0	1	2	0	4	0	2	0	0	0	0	0	0	0	3	0	1	0	0	0	0	0	0	0	1	0	0	0	0	0	1	0	0	0	0	0	1	0	0	1	1
ENSG00000227883	ATP6V0E1P4	0	2	0	0	0	0	0	0	0	1	0	2	0	0	0	0	0	1	0	5	0	0	0	1	0	0	0	0	0	0	1	0	0	0	1	0	0	0	0	0	0	0	0	1	0	0	1	1
ENSG00000227947	LINC01738	0	16	0	2	0	6	0	14	0	2	0	6	0	1	0	2	0	3	0	13	0	3	0	2	1	2	0	0	2	0	4	2	0	0	10	2	0	21	0	0	2	0	0	5	1	0	10	4
ENSG00000269113	TRABD2B	24	77	13	56	49	70	13	66	23	67	23	106	39	70	23	125	30	159	49	89	23	59	52	70	53	52	29	25	53	26	37	61	17	32	65	84	49	75	30	38	75	6	14	80	49	27	88	68
ENSG00000223814	AL691459.1	0	1	2	6	2	1	1	3	1	0	2	3	0	6	2	4	4	20	1	7	4	2	3	12	8	2	4	1	6	2	1	7	0	3	2	0	2	0	0	5	6	2	1	10	4	0	6	2
ENSG00000225028	AC096541.1	0	10	0	4	0	8	0	14	0	1	0	9	0	6	0	4	0	3	0	9	0	0	0	19	1	3	0	0	1	2	5	24	0	0	13	0	0	14	0	0	0	1	0	7	0	0	10	6
ENSG00000226133	LINC02794	0	7	0	4	1	12	0	10	0	5	0	9	0	10	0	9	0	5	0	12	2	5	1	15	0	4	0	0	1	0	3	16	1	0	9	4	0	7	0	0	1	0	1	7	0	0	16	8
ENSG00000231413	AL356289.1	0	1	0	1	0	3	0	4	0	0	0	2	2	1	0	1	0	0	0	0	0	2	0	1	0	0	0	0	0	0	2	1	0	0	1	0	0	4	0	0	0	0	0	3	0	0	0	7
ENSG00000237180	CYP46A4P	0	1	0	0	0	3	0	1	0	1	1	0	0	1	0	0	0	0	0	0	0	2	0	2	1	0	0	0	0	0	0	2	0	3	0	0	0	0	0	0	0	0	0	1	0	0	2	1
ENSG00000242267	SKINT1L	0	10	0	14	0	14	0	9	0	7	1	3	0	6	1	4	0	4	0	5	1	10	0	10	2	1	1	0	0	0	2	7	0	2	6	0	0	10	0	0	4	0	0	23	1	1	12	7
ENSG00000279096	AL356289.2	0	8	0	4	0	8	0	15	1	9	0	5	0	23	2	11	0	6	0	14	0	7	0	17	1	3	0	0	3	0	7	12	1	3	18	0	0	20	0	0	5	0	1	19	0	0	19	17
ENSG00000223720	AL109659.1	0	3	0	1	0	2	0	0	0	0	0	0	0	1	1	0	0	0	0	2	0	1	0	2	0	0	0	0	1	0	1	1	0	0	3	0	0	2	0	0	0	0	0	0	0	0	4	1
ENSG00000117834	SLC5A9	6	34	11	19	10	43	10	118	6	17	16	23	11	178	19	17	21	14	39	20	41	35	65	42	14	23	3	10	20	24	42	49	14	27	60	46	28	57	14	9	31	23	18	27	26	32	40	44
ENSG00000272491	AL109659.2	2	20	4	30	4	35	2	18	1	6	10	61	3	32	5	19	2	7	4	26	4	17	4	23	2	12	3	6	15	0	8	9	4	6	17	14	10	25	0	3	26	4	8	26	1	1	22	17
ENSG00000279214	AL109659.3	0	0	1	3	0	0	0	2	0	0	0	3	0	1	0	0	0	0	0	4	0	1	1	0	0	0	0	0	1	0	1	3	2	0	2	2	0	1	1	0	0	1	0	0	0	1	2	0
ENSG00000132122	SPATA6	12	44	14	155	28	85	22	27	20	56	41	64	28	63	41	94	23	54	55	95	42	47	54	31	30	29	36	24	43	37	43	69	29	77	51	77	55	45	9	22	72	19	52	45	48	53	41	44
ENSG00000224986	PPP1R8P1	1	7	0	7	1	16	0	8	2	8	3	2	1	8	6	10	0	4	1	10	11	7	2	5	2	3	3	2	6	4	4	3	2	2	8	8	4	16	2	1	0	0	5	11	3	3	6	3
ENSG00000206700	RNU6-723P	0	0	0	0	0	0	0	0	0	0	1	1	0	0	0	0	0	0	0	0	0	0	1	0	0	0	0	0	0	0	0	0	0	0	0	0	0	1	0	0	0	0	0	0	0	0	0	0
ENSG00000235105	AL356968.2	0	1	0	2	0	2	0	2	0	0	0	10	1	12	0	0	0	2	1	1	0	1	0	1	0	0	0	0	3	0	1	3	0	0	3	0	1	1	0	0	1	0	0	4	1	1	0	1
ENSG00000223175	RNU4-61P	0	0	0	0	1	0	0	0	0	0	0	0	0	0	0	0	0	0	0	1	0	1	0	0	0	0	0	0	0	0	0	0	0	0	0	1	0	0	0	0	0	0	0	0	0	0	0	0
ENSG00000232514	AL356968.1	0	0	0	1	1	0	0	1	0	1	0	3	0	1	0	0	0	2	2	0	0	0	0	5	0	1	0	0	0	0	0	4	1	1	3	0	1	4	0	0	0	0	0	3	0	0	4	2
ENSG00000186094	AGBL4	11	31	10	48	9	50	7	66	13	33	13	23	12	45	4	19	9	32	12	65	5	40	26	60	11	18	7	6	17	10	23	38	8	19	65	19	14	60	6	12	13	10	18	34	16	9	53	50
ENSG00000287661	AL391844.1	0	12	2	0	0	10	0	21	0	0	0	3	0	7	0	0	0	2	1	6	0	9	0	14	3	2	0	0	4	0	6	5	0	0	8	0	0	4	0	0	2	0	0	9	0	0	12	10
ENSG00000162373	BEND5	1	23	7	15	18	16	7	15	8	19	12	20	14	24	14	26	13	17	11	24	14	19	18	20	11	7	14	14	13	10	10	17	5	14	29	23	9	20	5	6	12	17	14	5	19	2	12	20
ENSG00000286597	AL645507.1	0	3	0	0	0	1	0	2	0	3	0	0	0	3	0	0	0	0	0	3	0	0	0	5	0	0	0	0	0	0	0	0	0	0	0	0	0	7	0	0	0	0	0	2	0	0	4	1
ENSG00000229846	AC099788.1	0	1	0	0	0	4	0	2	0	0	0	0	0	2	0	0	0	2	0	2	0	3	0	1	0	1	0	0	0	0	2	2	0	0	2	0	0	1	0	0	0	0	0	3	0	0	3	7
ENSG00000230114	AGBL4-AS1	0	3	0	0	0	2	0	4	0	0	0	1	0	1	0	0	0	0	0	1	0	0	0	11	1	0	0	0	0	0	1	3	0	0	11	0	0	2	0	0	0	0	0	3	0	0	4	1
ENSG00000225623	AGBL4-IT1	0	2	0	5	1	7	0	3	0	2	0	0	1	1	0	1	1	0	4	0	2	0	5	2	1	2	1	4	0	0	2	1	1	9	4	0	1	9	0	1	1	2	6	0	0	0	0	1
ENSG00000237478	AL390023.1	0	1	0	1	0	3	0	0	0	0	2	1	0	1	0	1	0	1	1	4	0	1	0	5	0	0	0	0	0	0	3	1	0	0	8	0	1	0	0	0	3	1	6	2	0	0	0	4
ENSG00000215887	ZNF859P	0	11	1	3	1	11	1	24	1	4	0	0	0	9	0	3	0	10	0	7	0	5	1	26	1	4	0	0	5	0	10	6	0	1	18	1	0	22	0	1	0	0	0	11	0	1	11	10
ENSG00000279324	AL645730.1	0	9	2	1	0	16	0	13	2	3	1	0	0	9	0	1	0	2	0	5	0	8	1	13	0	3	0	0	0	0	5	10	0	0	28	0	1	16	0	1	2	0	0	12	0	0	6	17
ENSG00000233595	MTND2P29	0	4	0	0	1	4	0	2	0	0	1	3	0	4	1	0	0	0	3	1	1	3	0	0	1	1	0	0	1	0	2	0	0	0	1	0	0	0	0	1	1	0	0	5	0	0	1	0
ENSG00000162374	ELAVL4	16	44	15	77	39	57	10	49	20	31	22	29	7	33	7	38	6	28	16	49	5	33	74	59	16	24	8	14	19	22	34	33	14	26	62	24	13	70	4	32	19	7	24	60	14	5	48	55
ENSG00000230828	AL583843.1	2	2	0	1	2	0	0	1	0	0	0	1	0	0	1	0	0	3	0	3	0	9	4	1	0	3	0	0	0	0	0	0	0	2	3	0	0	1	0	1	2	0	0	7	0	0	3	3
ENSG00000237337	ELAVL4-AS1	0	5	0	1	0	11	0	12	0	2	0	0	0	3	0	1	0	1	0	2	0	1	0	7	0	3	0	0	3	0	1	8	0	1	12	0	1	4	0	0	2	0	0	2	0	0	6	5
ENSG00000233407	AL592182.1	0	0	0	0	0	0	0	1	0	0	0	0	0	1	0	0	0	0	0	0	0	0	0	0	1	0	0	0	0	0	0	0	0	0	0	0	0	0	0	0	0	0	0	0	0	0	0	1
ENSG00000284696	LINC02808	0	30	0	12	2	15	0	22	0	7	2	7	0	21	0	4	0	9	2	19	2	19	2	37	4	3	0	2	6	3	15	12	3	1	31	2	0	40	2	0	4	2	1	14	0	0	37	27
ENSG00000284645	AL592182.2	0	10	0	6	0	7	0	17	2	3	0	4	0	12	0	2	0	4	0	12	0	3	0	24	0	5	0	0	0	0	7	9	0	0	20	3	0	23	0	1	4	0	1	20	0	0	7	11
ENSG00000234080	AL596275.1	0	6	0	7	0	3	0	8	2	1	0	2	0	5	1	2	1	2	0	10	0	4	3	9	1	0	3	1	3	0	6	5	1	3	10	2	0	6	4	0	0	1	0	5	1	2	7	6
ENSG00000229316	HMGB1P45	0	7	0	5	0	6	1	9	0	3	0	3	0	2	0	3	0	2	0	3	0	5	0	10	0	4	0	0	3	3	5	11	0	0	9	0	2	2	0	0	1	2	0	3	1	1	6	7
ENSG00000225671	FCF1P6	0	4	0	4	1	2	1	1	1	0	2	4	1	5	0	2	1	5	0	3	0	2	0	2	0	0	0	0	2	1	1	4	0	0	3	0	3	1	0	0	1	0	0	3	0	0	7	0
ENSG00000142700	DMRTA2	18	33	20	12	8	27	7	26	11	20	8	49	2	22	6	12	9	15	5	28	5	18	7	26	3	23	6	9	17	7	14	17	7	7	22	7	4	15	10	8	14	11	23	43	4	6	25	18
ENSG00000284700	AL049637.1	1	15	1	5	0	11	1	17	0	7	1	4	2	25	1	2	1	8	0	18	0	21	2	24	1	6	1	0	3	1	11	12	0	2	17	6	1	17	1	2	5	1	3	14	0	1	21	8
ENSG00000185104	FAF1	67	91	77	294	147	169	160	93	111	267	155	143	157	180	158	165	113	194	160	189	222	176	275	93	124	93	165	167	133	147	137	130	116	250	91	387	244	91	89	136	163	111	159	71	222	183	71	175
ENSG00000225767	FAF1-AS1	0	5	0	1	0	0	0	1	0	1	0	0	0	1	0	0	0	2	0	3	0	0	0	3	0	1	0	0	0	0	1	0	0	0	5	0	0	5	0	0	0	0	0	1	0	1	6	2
ENSG00000207194	RNU6-1026P	0	1	0	0	0	1	0	0	0	0	0	0	0	0	0	0	0	0	0	0	0	0	0	4	0	0	0	0	0	0	0	0	0	0	1	0	0	0	0	0	0	0	0	0	0	0	0	0
ENSG00000230585	PHBP12	0	2	0	2	1	6	0	1	0	0	0	1	0	5	0	1	0	1	0	5	0	7	0	4	0	0	0	0	1	0	1	2	0	0	3	0	0	5	0	0	0	1	0	0	0	0	2	4
ENSG00000237130	MRPS6P2	1	4	0	2	0	4	0	8	0	2	0	2	1	3	0	0	0	2	0	4	0	2	0	5	1	2	0	0	0	0	1	1	0	0	5	3	0	10	0	0	0	0	0	7	0	2	4	3
ENSG00000123080	CDKN2C	12	26	18	281	6	25	10	38	8	38	18	33	12	60	15	72	16	142	12	157	22	44	22	35	18	25	16	10	50	38	26	29	11	21	47	21	19	48	7	11	18	11	7	26	22	14	67	40
ENSG00000265538	MIR4421	0	0	0	1	0	3	0	2	0	0	0	0	0	1	0	0	0	0	0	3	0	0	0	0	0	0	0	0	0	0	0	2	0	0	0	0	0	0	0	0	0	0	0	0	0	0	0	1
ENSG00000275816	MIR6500	0	0	0	0	0	1	0	0	0	1	0	0	0	0	0	0	0	0	1	2	0	0	0	0	0	0	0	0	0	0	0	0	0	0	1	0	0	1	0	0	0	0	0	0	0	0	0	1
ENSG00000204006	C1orf185	0	1	0	3	0	2	0	2	0	4	0	3	0	2	0	4	0	2	0	3	0	12	0	7	2	2	0	0	1	0	0	2	0	0	3	0	0	10	0	0	0	0	0	1	0	0	8	4
ENSG00000200262	Y_RNA	0	0	1	2	0	1	0	1	0	0	0	0	0	1	0	0	0	0	1	0	0	1	0	9	0	0	0	0	0	0	0	1	0	0	0	0	0	6	0	0	1	0	0	0	0	0	1	0
ENSG00000213478	CFL1P2	0	7	0	3	2	6	0	16	2	2	0	9	1	13	0	3	1	9	0	9	0	7	0	5	1	7	0	1	4	1	2	4	0	0	8	1	1	8	1	1	4	1	1	3	0	0	6	4
ENSG00000203356	LINC01562	0	5	1	4	0	7	0	19	0	2	1	3	0	14	0	2	1	5	1	9	0	6	0	16	5	1	0	0	4	0	2	5	0	0	10	1	0	14	1	0	4	1	1	7	3	2	14	6
ENSG00000123091	RNF11	25	123	45	448	126	235	83	62	80	205	95	159	68	212	114	272	54	384	104	256	112	148	158	123	74	129	106	91	210	93	81	128	85	189	54	226	139	76	61	93	252	84	135	92	158	130	95	91
ENSG00000233406	AL162430.1	2	4	3	4	10	6	3	1	9	6	4	11	4	6	4	3	4	2	5	6	4	8	12	5	4	7	4	3	8	7	2	3	7	4	3	25	7	4	8	3	6	2	5	3	6	7	2	4
ENSG00000236434	AL162430.2	0	8	0	3	0	4	0	5	0	1	1	1	0	5	0	3	0	1	0	11	0	5	0	9	0	0	0	0	6	3	3	4	0	0	6	0	0	2	0	0	2	0	0	4	2	2	2	2
ENSG00000085831	TTC39A	11	86	33	119	49	81	32	94	38	101	45	81	71	104	64	52	53	63	75	75	88	83	104	106	27	34	78	65	54	58	96	94	28	87	112	97	65	139	30	61	61	39	88	66	58	42	63	116
ENSG00000261664	TTC39A-AS1	0	17	2	5	0	17	1	18	3	7	2	7	3	9	0	4	1	4	1	18	5	4	2	15	2	4	4	2	6	2	6	12	1	10	12	1	2	10	1	1	2	1	1	8	0	2	15	7
ENSG00000085832	EPS15	37	244	33	1023	200	452	144	124	121	477	207	283	153	465	193	631	135	611	198	496	219	394	378	209	150	154	236	173	431	177	160	191	134	354	201	444	321	143	115	206	410	137	223	128	297	267	166	217
ENSG00000232027	AL671986.1	1	4	1	2	0	7	0	6	0	0	0	1	0	3	0	0	1	1	1	5	1	3	4	4	1	0	0	0	2	0	1	5	1	0	3	0	0	5	1	1	0	0	0	1	0	0	2	1
ENSG00000206595	RNU6-877P	0	0	0	0	0	0	0	5	0	0	0	6	0	0	0	1	0	0	0	1	0	1	0	3	0	1	0	0	0	0	1	3	0	0	2	0	0	0	0	1	0	0	0	2	0	0	1	2
ENSG00000238140	AC104170.1	0	2	0	3	0	0	0	0	0	2	0	1	0	2	0	0	1	1	0	2	0	1	0	0	0	1	0	0	1	0	0	2	0	0	3	0	0	2	0	0	2	0	0	0	0	0	6	1
ENSG00000227070	EPS15-AS1	0	10	1	9	5	6	0	24	0	1	2	3	2	25	0	0	1	4	2	4	2	8	1	15	1	0	1	0	1	1	2	6	2	2	8	1	3	9	0	1	3	0	1	6	0	2	11	4
ENSG00000252032	RNU6-1281P	0	1	0	0	0	0	0	0	0	0	0	0	0	3	0	0	0	0	0	0	0	0	0	0	0	0	0	0	0	0	1	0	0	0	0	0	0	0	0	0	0	0	0	0	0	0	2	0
ENSG00000227742	CALR4P	0	10	1	5	4	20	0	19	0	5	0	1	0	22	0	0	0	4	0	12	0	12	0	27	6	2	0	0	2	1	6	15	0	0	51	0	0	20	0	1	0	0	0	7	0	0	16	19
ENSG00000117859	OSBPL9	44	168	69	407	203	321	197	120	147	362	232	305	252	260	230	351	170	290	300	200	321	235	419	139	190	141	264	185	241	211	209	206	213	405	173	442	318	146	129	234	282	144	223	103	285	279	102	241
ENSG00000236973	GAPDHP51	1	10	0	2	0	12	0	6	0	1	0	0	0	3	0	2	0	1	0	0	0	3	0	5	1	1	0	0	1	2	2	2	0	0	6	0	0	7	1	1	1	0	0	6	0	0	2	10
ENSG00000232846	SLC25A6P3	4	12	3	5	4	19	4	4	0	9	0	38	2	22	4	8	0	5	2	28	3	8	7	15	4	18	1	2	23	3	5	31	0	6	11	3	3	14	4	3	17	3	2	18	2	3	16	6
ENSG00000212624	AL050343.1	4	24	6	77	26	52	24	19	32	16	56	53	42	34	39	60	42	16	47	22	64	40	74	13	39	6	57	43	38	42	34	25	37	60	13	115	58	13	35	40	39	31	36	6	75	56	13	25
ENSG00000078618	NRDC	72	267	82	767	241	301	225	110	164	487	237	354	280	312	280	459	165	437	297	445	290	328	490	206	204	244	225	174	327	253	180	281	165	365	143	604	404	182	145	219	412	151	218	137	379	320	145	300
ENSG00000266993	AL050343.2	0	14	1	26	3	22	1	16	2	6	7	15	5	15	1	11	4	34	3	22	1	16	2	7	0	9	2	1	6	5	4	9	2	4	10	19	11	4	2	6	12	0	9	8	1	0	10	10
ENSG00000272175	AL050343.3	0	0	0	0	0	0	0	3	0	1	0	0	0	1	1	0	3	3	0	1	0	0	0	0	0	1	0	0	0	0	1	1	0	0	0	0	0	0	0	0	2	0	0	0	0	0	3	0
ENSG00000283899	MIR761	0	0	0	5	0	1	2	1	3	1	1	0	3	1	0	3	1	0	0	2	0	0	3	0	1	0	2	1	0	3	0	1	0	1	0	0	4	0	1	1	3	0	0	0	1	0	0	2
ENSG00000230604	TSEN15P2	0	0	2	2	0	2	0	1	1	0	0	0	0	2	0	2	0	1	0	1	0	0	0	5	0	0	0	0	2	0	2	1	0	0	1	1	0	2	0	0	0	0	0	4	0	0	2	1
ENSG00000169213	RAB3B	8	57	4	49	79	128	27	74	35	84	30	27	6	63	46	116	14	61	51	84	29	39	175	120	18	26	28	34	18	43	61	62	12	72	76	42	43	135	20	80	44	38	111	51	15	15	52	64
ENSG00000200839	RNA5SP48	1188	40	823	112	523	126	389	33	1176	39	175	49	76	67	88	93	121	34	68	31	131	41	186	16	98	194	165	123	50	114	93	49	111	62	26	161	96	21	200	235	111	201	294	34	112	189	44	64
ENSG00000229032	AL445685.2	0	0	0	0	0	1	0	5	0	0	0	1	0	1	1	0	0	0	0	0	0	1	0	3	0	0	0	0	1	0	2	1	0	0	1	1	0	4	1	0	0	0	0	0	0	0	1	0
ENSG00000264613	RN7SL290P	2	1	2	0	0	3	1	8	0	0	0	1	0	1	0	1	0	0	1	3	0	2	0	3	1	0	0	0	1	0	4	0	0	0	2	0	1	2	0	0	1	0	0	4	0	0	3	1
ENSG00000117862	TXNDC12	13	53	19	123	69	81	63	49	29	141	99	81	83	67	82	91	40	60	63	115	106	61	98	66	52	60	93	55	86	64	52	82	55	98	62	123	100	44	27	56	65	44	55	28	104	95	57	78
ENSG00000285839	AL445685.3	8	41	20	79	49	58	43	36	21	94	77	64	58	45	54	61	24	45	45	70	83	39	76	46	42	38	59	42	53	33	32	55	39	65	33	103	66	23	21	32	62	34	48	24	63	58	32	45
ENSG00000198841	KTI12	6	24	11	33	12	25	14	23	12	33	20	26	20	46	12	30	7	26	18	29	18	12	24	38	8	31	10	14	27	9	9	20	4	19	15	35	13	14	8	7	30	11	26	16	7	18	22	30
ENSG00000223390	AL445685.1	0	6	1	4	0	6	0	11	0	5	1	0	2	11	0	2	2	5	0	17	1	4	3	11	4	1	2	1	2	0	2	22	0	1	10	2	0	12	0	2	0	1	1	8	0	0	5	11
ENSG00000228369	TXNDC12-AS1	0	3	0	1	0	10	0	2	0	0	0	1	0	3	0	0	0	1	0	6	0	4	0	2	0	1	1	0	0	0	0	3	0	0	1	0	0	3	0	0	0	0	0	2	0	0	2	1
ENSG00000134717	BTF3L4	14	58	4	159	80	131	30	28	39	137	72	83	56	101	76	96	47	107	75	118	64	80	140	42	30	44	54	43	74	83	65	64	20	68	47	130	86	20	33	62	92	35	54	28	97	68	48	85
ENSG00000157077	ZFYVE9	28	75	48	337	136	186	127	79	85	202	208	157	162	187	175	268	145	250	190	185	138	129	316	92	126	99	162	131	200	200	157	122	122	290	75	374	248	108	72	146	220	92	173	102	264	236	70	168
ENSG00000241745	RN7SL788P	9	5	12	2	5	4	3	2	6	6	5	11	1	5	3	2	5	6	6	5	4	9	7	3	9	7	6	4	1	2	3	5	1	5	2	8	6	3	9	6	8	4	3	4	13	2	2	9
ENSG00000228407	AL139156.2	1	2	0	2	0	1	2	2	0	0	0	1	0	0	0	3	0	0	0	2	0	1	0	2	0	0	0	1	1	0	0	0	0	1	2	0	1	1	0	0	1	0	0	1	0	2	0	0
ENSG00000223429	AL139156.1	0	1	0	5	2	5	0	4	2	0	0	2	0	1	0	1	0	4	1	4	2	3	1	8	1	1	0	0	2	0	2	1	0	0	9	1	1	6	0	0	1	0	0	4	1	2	3	8
ENSG00000224255	PDCL3P6	0	1	1	2	2	2	3	5	0	8	6	11	8	6	1	0	0	3	6	5	0	1	9	5	3	0	0	3	4	10	5	3	2	2	8	6	2	4	7	1	3	5	5	5	3	0	9	11
ENSG00000236004	AL139156.3	0	2	0	0	0	0	0	0	0	2	0	0	0	1	0	0	0	0	0	0	0	0	0	2	0	0	0	0	0	0	0	0	0	0	0	0	0	0	0	0	0	0	0	0	0	0	0	0
ENSG00000237663	DNAJC19P7	0	3	0	0	0	0	0	0	0	1	0	0	0	3	0	0	0	0	0	1	0	1	0	5	0	0	0	0	0	0	1	4	0	0	0	0	0	1	0	0	0	0	0	1	0	0	2	5
ENSG00000213735	ANAPC10P1	0	1	0	3	1	4	1	3	1	7	1	0	0	4	3	5	0	7	8	7	2	2	1	2	3	5	3	0	3	0	4	4	0	6	8	2	7	4	0	1	0	3	0	1	4	1	3	5
ENSG00000154222	CC2D1B	43	157	65	377	184	263	65	100	95	169	94	179	102	240	104	205	95	210	111	379	131	218	199	144	110	91	169	117	528	144	92	130	61	136	162	206	131	175	73	118	479	80	127	246	142	93	137	152
ENSG00000272100	AL513218.1	0	2	1	3	0	1	2	6	1	2	3	1	1	5	7	2	0	3	0	3	0	3	7	12	3	0	0	0	0	2	1	1	1	0	8	1	2	9	0	1	1	1	3	6	4	0	9	2
ENSG00000287078	AL513218.2	0	3	0	9	0	10	1	4	0	6	5	2	0	7	1	1	0	6	5	10	2	5	0	9	0	5	0	0	4	1	6	3	0	0	10	0	1	3	0	3	6	1	1	6	0	1	5	8
ENSG00000224680	PLA2G12AP1	0	1	0	2	0	0	1	1	0	0	2	4	2	7	1	0	3	3	1	7	0	0	0	6	0	1	3	3	0	0	3	7	0	2	3	3	2	1	0	1	1	0	0	1	1	4	1	2
ENSG00000085840	ORC1	1	26	3	15	2	26	4	20	0	22	2	33	3	21	8	3	0	15	4	31	2	11	1	25	0	8	3	0	2	4	10	12	3	2	36	1	3	26	1	3	4	4	2	20	0	2	21	17
ENSG00000134748	PRPF38A	15	108	25	245	111	145	76	67	59	207	112	123	74	219	76	195	59	135	124	207	112	116	144	79	83	105	81	63	110	83	82	108	87	195	94	212	101	76	53	80	133	42	92	73	143	105	95	96
ENSG00000134744	TUT4	57	244	57	580	243	333	197	126	138	352	261	327	223	445	313	467	181	332	295	391	298	338	439	145	204	147	260	171	252	256	224	241	181	431	249	555	331	162	185	278	341	138	237	103	315	260	153	274
ENSG00000272371	AL591167.1	0	4	0	0	0	9	0	1	0	0	0	0	0	3	0	1	0	1	1	4	0	1	0	1	1	0	0	0	4	0	0	3	0	0	2	3	2	1	1	1	1	1	0	0	0	0	6	3
ENSG00000236290	EEF1GP7	0	0	0	4	2	3	0	4	0	2	0	6	0	3	0	1	0	0	1	1	0	3	1	8	1	3	0	0	0	0	2	3	2	0	7	0	0	8	0	3	0	0	1	7	1	0	7	1
ENSG00000116157	GPX7	4	10	2	17	7	15	20	18	7	37	7	17	14	19	19	23	14	31	10	17	38	36	33	7	15	6	18	14	16	10	19	18	12	10	26	40	17	12	13	19	16	6	10	12	17	15	23	26
ENSG00000182183	SHISAL2A	1	52	2	27	3	15	2	27	1	14	1	22	1	45	0	6	2	5	4	19	0	25	4	12	1	9	2	2	0	2	7	19	3	3	34	0	2	17	2	1	9	0	0	18	4	1	26	10
ENSG00000162377	COA7	3	43	10	61	38	69	28	49	41	94	52	29	28	72	37	49	24	53	33	44	33	51	91	47	27	87	43	35	29	26	30	57	15	33	45	113	73	44	36	60	130	12	33	30	37	33	35	73
ENSG00000233664	NDUFS5P3	0	3	0	1	0	2	0	3	0	0	0	0	0	2	0	1	1	0	0	0	0	3	0	10	0	1	0	0	1	0	3	3	0	0	1	0	0	7	0	1	0	1	0	4	0	0	2	3
ENSG00000239640	RN7SL62P	8	3	3	1	3	4	1	2	9	0	5	0	3	1	1	2	5	1	6	3	2	5	3	4	3	5	2	4	2	4	5	2	4	2	6	9	3	0	11	4	3	4	7	2	4	3	10	4
ENSG00000162378	ZYG11B	21	67	21	304	64	152	64	73	65	164	118	114	83	221	86	197	65	268	106	205	96	144	184	97	85	67	90	78	99	84	82	108	49	132	76	206	125	78	55	85	155	56	87	54	121	131	55	83
ENSG00000252018	RNU2-30P	1	0	0	1	0	1	1	2	1	0	0	0	1	2	0	1	1	0	2	2	0	0	1	3	2	0	0	0	0	2	0	0	0	0	3	1	0	0	0	0	0	1	0	2	3	1	1	1
ENSG00000228929	RPS13P2	11	15	30	41	73	13	33	17	41	16	26	23	22	13	21	30	23	32	41	29	21	26	55	13	23	49	36	26	17	28	28	30	24	41	15	78	43	17	24	29	32	19	45	8	60	60	9	24
ENSG00000206627	RNU6-969P	1	2	0	6	6	7	1	0	2	1	1	1	2	8	2	6	2	1	0	5	0	2	0	1	2	3	0	2	0	1	2	0	4	0	2	3	1	1	5	4	10	2	4	0	2	5	2	4
ENSG00000203995	ZYG11A	11	33	7	22	4	35	2	29	8	48	7	24	1	35	3	10	4	20	3	39	2	30	3	31	5	17	4	3	10	4	12	22	2	4	32	4	6	11	3	6	13	6	9	45	8	3	31	16
ENSG00000242391	AC099677.3	0	0	0	1	0	1	0	2	0	3	0	1	0	5	0	0	0	0	0	1	0	1	0	3	0	2	0	0	2	0	2	0	0	0	6	1	0	10	0	0	1	0	0	0	0	0	3	8
ENSG00000121310	ECHDC2	316	224	443	1969	876	670	508	305	463	834	708	744	589	701	714	970	540	849	762	1197	622	747	1515	255	742	346	757	663	824	513	627	522	515	932	272	1456	956	488	267	381	430	423	621	263	868	731	191	708
ENSG00000230953	AC099677.1	10	8	0	2	2	5	4	7	10	8	7	3	1	4	4	0	1	7	1	7	1	10	1	4	1	17	3	4	1	3	7	7	3	0	4	3	5	6	0	4	1	4	5	2	3	5	6	4
ENSG00000231866	AC099677.2	0	0	0	0	0	4	0	1	0	1	2	0	0	0	0	1	0	0	2	2	1	1	0	0	0	0	2	1	3	0	2	2	0	0	0	2	0	1	0	1	0	0	0	5	0	2	0	0
ENSG00000116171	SCP2	71	121	81	603	244	248	139	161	134	344	199	273	234	373	182	302	134	302	223	462	286	248	379	154	161	153	274	173	263	206	173	195	125	260	94	484	257	131	96	137	192	131	204	125	296	257	85	233
ENSG00000264834	AC099677.4	0	4	2	1	2	1	1	5	0	12	1	0	2	3	2	2	0	0	5	2	1	0	4	2	4	0	2	0	0	1	0	4	0	0	1	1	0	0	0	0	0	0	1	0	2	0	1	4
ENSG00000266188	AC099677.6	0	0	1	2	1	3	0	2	0	1	0	0	0	1	0	0	0	0	0	5	0	1	0	0	0	0	0	0	2	0	0	2	0	2	0	1	0	4	0	0	0	0	0	4	0	1	1	0
ENSG00000265815	AC099677.5	0	0	0	0	0	0	0	0	0	1	0	0	0	0	0	0	0	0	0	1	0	2	0	0	0	0	0	1	0	1	2	1	0	0	0	0	0	1	0	0	0	0	0	0	0	0	0	0
ENSG00000237279	H3P2	0	0	0	1	0	0	0	1	0	0	2	1	0	3	0	0	0	1	0	0	0	2	0	2	0	2	0	0	0	0	1	0	0	0	0	0	0	0	0	0	0	0	0	2	0	0	5	0
ENSG00000236360	RRAS2P1	0	2	0	8	5	1	2	6	4	2	2	2	3	4	1	2	0	3	0	3	1	2	4	3	0	4	4	1	4	2	2	4	0	3	6	2	0	1	2	3	2	5	3	1	0	4	6	4
ENSG00000226147	TUBBP10	8	12	7	16	10	27	5	12	4	10	10	45	14	25	9	14	13	16	11	31	11	10	15	12	13	14	21	5	15	13	7	16	5	12	25	24	7	19	3	5	11	3	15	21	12	8	8	18
ENSG00000174348	PODN	31	268	22	891	117	351	55	173	55	272	43	121	26	369	81	823	34	700	57	1058	75	319	118	173	51	627	54	50	483	59	85	117	41	164	117	67	36	200	23	38	365	29	113	94	118	61	260	73
ENSG00000232993	AL445183.1	1	7	0	4	3	1	1	12	0	0	1	1	0	0	3	15	0	4	1	23	1	4	0	5	0	8	1	0	4	0	4	5	1	0	7	1	0	7	0	0	1	1	1	5	1	0	4	2
ENSG00000227644	HIGD1AP11	0	0	0	1	0	1	0	2	0	0	0	0	0	0	0	0	0	0	0	2	0	2	0	1	0	0	0	0	1	0	0	3	0	0	1	0	0	4	0	0	1	0	0	3	0	0	0	0
ENSG00000162383	SLC1A7	1	45	2	22	0	38	5	67	1	24	2	24	0	77	3	11	0	22	1	55	3	49	1	41	10	20	2	1	14	8	17	23	1	3	53	2	0	58	2	0	5	1	1	48	0	4	33	37
ENSG00000235563	AL445183.2	1	10	0	4	2	20	0	13	1	7	0	1	1	11	1	9	0	2	0	26	0	19	0	14	1	10	0	0	4	1	7	11	0	0	22	0	0	21	0	0	1	0	1	11	0	0	17	5
ENSG00000277397	AL606760.4	0	10	0	0	0	7	0	9	0	4	0	0	0	5	0	1	0	5	0	4	0	2	0	9	0	7	0	0	1	0	2	4	0	0	16	0	0	15	0	0	0	0	0	3	0	0	7	8
ENSG00000157184	CPT2	23	41	27	125	34	94	33	62	34	73	59	122	68	150	44	70	50	75	81	116	64	71	122	43	40	32	72	35	70	51	73	65	33	84	61	108	58	47	30	28	39	38	47	41	83	70	38	62
ENSG00000236723	AL606760.2	0	5	1	8	1	12	2	12	7	4	4	8	4	4	4	8	2	6	4	11	2	10	0	21	0	4	4	0	3	4	3	6	4	6	8	7	3	6	1	1	4	4	1	14	2	1	12	13
ENSG00000162384	CZIB	17	47	23	165	71	101	20	41	24	65	52	49	27	105	43	118	19	91	38	122	38	64	51	52	22	35	61	22	71	40	29	56	26	79	73	86	28	66	20	34	49	32	30	43	39	38	46	31
ENSG00000259818	AL606760.3	0	27	0	10	1	17	1	25	4	15	0	6	0	22	0	1	1	17	1	16	0	21	0	33	3	10	0	1	3	2	6	11	0	2	22	5	1	20	1	1	5	0	2	18	0	2	33	11
ENSG00000162385	MAGOH	6	42	6	59	11	45	16	13	8	65	9	36	29	35	23	53	15	45	36	49	21	32	40	15	9	30	19	23	33	21	33	26	14	38	23	74	38	28	8	24	55	13	21	14	44	38	10	24
ENSG00000226754	AL606760.1	0	15	1	4	0	7	6	14	4	3	14	1	5	4	3	3	4	7	3	9	0	10	1	9	12	9	5	4	6	1	4	6	5	13	9	10	2	6	1	0	1	1	2	6	8	5	10	7
ENSG00000157193	LRP8	9	143	17	97	11	115	16	164	12	76	8	50	6	129	8	60	2	57	8	130	8	90	9	173	14	55	9	10	26	6	54	95	7	7	157	13	13	178	13	11	102	1	13	112	7	8	153	92
ENSG00000234578	AL355483.3	0	0	1	1	0	3	0	1	0	0	0	1	0	0	0	0	0	1	0	0	0	2	0	7	0	0	0	0	0	0	1	2	0	0	6	0	0	3	0	0	0	0	0	1	0	0	3	3
ENSG00000228838	AL355483.1	0	3	0	3	0	7	0	3	0	1	0	0	0	6	0	1	0	0	0	3	0	4	0	8	0	0	0	0	1	0	1	3	0	0	4	0	1	3	0	0	1	0	0	5	0	0	4	7
ENSG00000232762	AL355483.2	0	4	0	1	0	4	0	9	0	2	0	1	0	7	0	1	0	2	0	11	0	0	0	2	1	3	0	0	2	0	1	10	0	0	8	0	0	5	0	0	5	0	0	0	0	0	16	7
ENSG00000225675	LINC01771	0	6	0	0	0	2	0	2	0	0	1	2	0	3	0	1	1	0	0	0	1	11	0	6	0	1	0	0	1	0	1	1	0	0	6	0	0	4	0	0	0	0	0	0	0	0	4	3
ENSG00000285954	AC119428.2	0	4	1	2	0	2	0	9	0	5	0	1	0	3	0	0	0	1	0	0	0	3	1	11	0	1	0	0	1	0	2	7	0	0	13	0	0	5	0	0	0	0	0	7	0	0	6	5
ENSG00000226938	AC119428.1	1	3	0	0	0	3	1	3	0	2	0	1	0	1	0	1	0	1	0	4	0	2	0	5	1	1	0	0	0	0	1	0	0	0	3	0	0	6	0	0	1	0	0	1	0	0	1	5
ENSG00000230138	LINC02812	0	8	0	3	0	5	0	6	0	0	0	1	0	9	0	1	0	2	0	9	0	9	0	16	0	2	0	0	0	0	6	4	1	0	18	2	0	17	0	0	1	0	0	0	0	0	12	8
ENSG00000236253	SLC25A3P1	0	11	3	6	1	20	2	6	1	8	2	8	2	16	0	3	0	11	4	38	1	13	0	29	0	1	1	2	7	2	2	13	1	3	28	1	3	18	1	2	9	0	3	29	2	0	25	22
ENSG00000288527	AL365445.1	0	0	0	1	0	0	0	4	0	0	0	0	0	0	0	0	0	0	0	0	0	0	0	2	0	2	0	0	0	0	0	0	0	0	2	0	0	1	0	0	0	0	0	0	0	0	2	0
ENSG00000143006	DMRTB1	2	11	0	1	0	29	1	10	0	6	2	9	0	14	0	7	1	3	1	19	0	18	1	12	2	14	0	1	10	2	6	12	0	0	13	0	1	25	1	0	5	1	2	14	0	0	17	14
ENSG00000174332	GLIS1	7	37	3	29	9	32	3	30	2	12	3	15	2	44	1	10	1	34	2	43	1	39	0	49	5	30	1	1	7	0	13	24	3	0	37	7	7	22	1	2	4	0	3	43	0	1	58	18
ENSG00000239007	RNU7-95P	0	0	5	0	0	0	0	0	0	0	0	0	0	0	0	1	0	0	0	0	0	0	0	0	0	0	0	0	0	0	0	2	0	0	4	0	0	0	0	0	0	0	0	0	0	0	0	0
ENSG00000058804	NDC1	4	34	8	54	22	47	9	31	15	73	29	42	31	59	15	31	6	39	20	41	35	21	45	39	11	27	29	13	27	24	19	38	14	30	29	72	45	26	11	11	49	14	25	27	34	29	19	22
ENSG00000201003	AL049745.1	7	5	9	38	15	12	12	4	14	11	15	12	16	4	9	12	9	5	4	8	10	9	18	7	4	1	13	14	18	18	3	5	7	10	5	15	14	0	23	15	9	20	12	6	12	22	2	12
ENSG00000229687	AL049745.2	0	1	0	0	0	2	0	1	0	3	0	0	0	0	0	2	0	2	0	0	0	1	0	1	0	0	0	0	1	0	1	7	0	0	2	1	0	4	0	0	0	1	0	10	0	0	1	0
ENSG00000058799	YIPF1	6	30	14	66	26	41	23	20	15	42	14	40	20	32	32	30	9	37	39	43	24	20	36	29	15	21	21	8	45	26	40	23	23	24	31	47	28	15	10	17	35	12	18	12	28	22	27	24
ENSG00000211452	DIO1	0	21	0	5	0	14	0	24	1	17	0	7	0	18	0	2	0	7	0	13	0	7	0	14	0	4	0	0	2	0	4	9	0	0	25	4	0	22	0	2	2	0	1	20	1	0	21	7
ENSG00000081870	HSPB11	8	30	8	79	34	51	15	27	16	41	39	23	17	62	43	50	17	34	39	42	30	41	45	18	14	18	24	21	35	28	41	36	14	33	35	42	38	24	14	19	31	14	32	21	27	33	25	34
ENSG00000116212	LRRC42	2	19	5	69	36	43	13	37	22	88	22	30	25	41	30	66	29	47	33	46	40	34	66	41	13	30	26	33	35	27	31	40	15	27	28	58	47	36	15	38	43	14	32	33	28	36	29	34
ENSG00000219102	HNRNPA3P12	2	9	2	12	9	13	3	7	6	2	7	8	3	10	1	6	0	7	2	3	3	2	4	11	4	5	1	2	6	3	6	11	2	5	14	8	1	19	6	4	6	5	2	0	2	1	15	7
ENSG00000203985	LDLRAD1	0	22	0	11	0	17	1	27	0	7	0	3	1	15	1	4	0	6	1	17	0	19	0	20	1	8	0	1	3	2	6	27	1	1	17	0	25	27	4	3	4	1	0	21	0	1	13	14
ENSG00000116209	TMEM59	102	160	184	487	411	410	335	130	265	472	429	355	374	418	486	411	349	387	550	386	637	308	856	149	283	181	490	302	341	484	348	381	304	736	171	940	589	138	192	300	323	233	379	111	703	662	116	436
ENSG00000280378	AL353898.3	0	8	9	10	4	18	2	16	5	3	1	6	7	8	8	6	4	8	10	21	4	14	11	4	9	10	5	5	2	5	9	5	8	8	13	11	11	7	2	6	9	0	1	3	3	5	11	10
ENSG00000116205	TCEANC2	15	71	15	131	37	79	22	96	17	70	38	39	37	130	41	61	17	85	53	106	75	81	56	78	26	22	44	18	48	36	64	88	39	52	111	92	42	94	12	13	38	21	22	49	58	40	79	94
ENSG00000283749	MIR4781	0	0	0	0	0	2	0	0	0	0	0	0	0	0	0	0	0	0	0	0	0	0	0	0	0	0	0	0	0	0	0	0	0	0	0	0	0	0	0	0	0	0	0	2	0	2	0	0
ENSG00000225183	AL353898.1	0	0	0	1	0	2	0	0	0	3	0	0	0	0	0	1	0	2	1	2	1	0	0	1	0	0	1	0	3	0	2	0	0	2	1	0	0	2	0	0	0	0	0	1	1	0	0	0
ENSG00000279049	AL353898.2	0	0	0	0	0	0	0	1	0	0	0	0	0	0	0	0	0	0	0	2	0	1	1	1	0	0	0	0	1	0	0	1	0	0	2	0	0	2	0	1	0	0	0	0	0	0	1	1
ENSG00000256407	AL357673.1	1	47	10	36	9	30	5	53	6	14	11	22	14	39	17	20	3	26	21	56	14	39	19	43	7	6	16	16	25	5	25	31	15	27	70	33	17	60	4	4	9	9	19	42	15	21	30	39
ENSG00000157211	CDCP2	0	28	2	7	2	20	2	31	1	3	1	29	1	36	0	1	1	9	2	21	0	11	2	32	1	8	0	1	7	0	4	15	0	2	30	2	1	28	2	1	6	1	1	25	0	4	14	14
ENSG00000280425	AL357673.2	1	34	0	10	0	39	1	39	1	10	2	13	1	35	0	6	0	11	0	19	0	13	0	25	5	15	0	0	4	1	9	30	2	1	45	4	0	39	1	0	7	0	0	19	0	3	21	24
ENSG00000215883	CYB5RL	28	86	53	118	87	92	45	85	45	61	68	115	65	88	69	94	37	74	69	148	98	98	74	74	42	35	71	54	63	47	97	72	66	109	103	116	68	81	38	30	45	51	65	67	69	56	62	92
ENSG00000116221	MRPL37	16	45	25	113	93	49	41	64	30	103	52	39	62	93	50	75	28	89	47	87	47	79	114	40	38	34	80	43	71	47	54	49	59	113	43	141	81	46	31	38	93	27	45	38	109	82	44	61
ENSG00000157216	SSBP3	39	148	58	311	88	162	64	101	52	156	81	85	95	257	105	300	87	287	110	229	128	132	152	94	53	118	91	77	154	71	87	128	85	183	151	144	110	134	39	78	218	75	95	109	95	112	146	115
ENSG00000198711	SSBP3-AS1	0	14	0	13	0	22	1	20	1	1	3	23	2	12	1	1	0	6	1	16	0	15	2	26	1	7	0	0	3	5	8	25	0	0	24	2	1	24	0	0	6	0	1	15	4	1	18	16
ENSG00000225632	AL161644.1	0	12	0	3	0	6	0	17	0	3	0	1	0	13	0	2	0	4	0	20	0	4	0	15	0	5	0	0	3	0	1	3	0	0	16	1	0	15	1	0	3	0	0	14	0	0	9	5
ENSG00000232245	AL035415.1	0	4	0	1	0	0	0	2	0	3	0	0	0	4	0	0	0	2	0	7	0	0	0	3	0	1	0	0	0	0	1	0	0	0	4	0	0	2	0	0	2	1	0	5	0	0	8	0
ENSG00000287582	AC099796.2	0	13	1	5	1	3	0	15	0	11	0	6	0	1	0	1	0	5	0	7	0	4	0	14	0	1	0	0	0	0	3	13	0	0	10	0	0	15	0	0	1	0	0	11	0	0	6	9
ENSG00000235741	LINC02784	0	1	0	1	0	0	0	4	0	1	0	0	0	7	0	0	0	1	0	3	0	0	0	10	0	0	0	0	0	0	1	2	0	0	7	0	1	8	0	0	1	0	0	5	0	0	9	7
ENSG00000237173	AC099796.1	0	2	0	2	0	2	0	2	0	0	0	0	0	0	0	0	0	0	0	0	0	0	0	0	0	0	0	0	0	1	0	0	0	0	3	1	0	5	0	0	0	0	0	0	0	0	1	2
ENSG00000227453	HNRNPA1P63	1	6	0	1	0	5	1	3	1	3	2	2	0	1	0	0	0	1	0	3	1	6	0	15	0	0	0	0	1	0	3	3	0	0	12	2	2	7	0	2	0	1	1	2	0	0	3	8
ENSG00000162390	ACOT11	30	68	22	92	95	100	29	149	36	133	30	41	45	302	52	160	34	80	72	155	71	93	89	79	44	48	42	29	52	54	98	109	31	98	110	51	46	83	29	46	74	35	73	60	71	69	76	91
ENSG00000162391	FAM151A	0	22	0	13	0	13	1	15	0	11	0	10	1	16	3	7	1	4	0	11	0	8	0	16	2	8	0	1	3	1	8	15	0	0	35	2	0	26	0	2	1	2	0	10	3	0	21	9
ENSG00000230728	AL590093.1	2	21	0	1	0	6	0	14	0	5	1	9	0	13	0	1	0	6	0	12	0	6	0	8	0	2	0	0	1	0	3	9	0	0	5	0	0	4	1	0	0	0	0	8	0	0	2	7
ENSG00000184313	MROH7	23	62	21	60	67	104	17	97	17	56	19	51	16	131	21	99	28	31	25	133	24	49	52	111	17	35	23	22	41	38	54	74	29	56	119	45	30	131	13	31	35	27	74	52	33	27	76	87
ENSG00000271723	MROH7-TTC4	22	78	21	88	69	126	44	82	31	68	41	57	50	144	32	121	34	59	42	136	27	85	71	113	31	58	47	29	68	45	58	67	35	67	104	90	46	130	11	33	96	30	61	59	51	57	68	91
ENSG00000243725	TTC4	9	47	11	56	27	56	37	29	20	43	30	36	44	65	20	58	22	49	30	65	17	61	44	54	24	44	40	19	47	21	33	39	18	35	42	81	44	55	5	22	91	12	24	27	38	37	29	41
ENSG00000162396	PARS2	2	12	8	27	10	26	4	19	2	41	5	19	6	15	7	14	6	8	10	13	14	20	12	26	9	3	10	9	15	12	7	11	10	7	17	14	4	16	8	4	14	9	3	9	26	10	8	14
ENSG00000006555	TTC22	10	42	31	36	49	64	32	73	33	78	31	50	30	81	53	27	38	19	41	37	58	41	85	54	43	28	65	37	22	27	47	42	30	57	61	97	48	61	31	31	34	23	49	37	72	43	37	75
ENSG00000237453	AC096536.1	0	1	0	3	0	4	0	2	0	1	0	0	0	3	0	1	0	2	0	2	0	0	0	3	0	4	0	0	2	0	0	2	0	0	3	0	0	8	0	0	1	0	0	6	0	0	4	2
ENSG00000162398	LEXM	2	28	0	3	0	15	0	10	0	2	5	8	0	9	2	4	0	7	2	12	0	19	2	29	1	7	1	2	4	0	5	2	0	0	16	6	1	7	1	1	2	1	0	22	3	0	23	14
ENSG00000116133	DHCR24	32	84	21	316	66	177	47	87	52	308	44	110	44	222	35	155	56	647	52	73	76	105	97	365	42	169	55	51	239	76	85	80	22	47	69	48	235	98	35	93	288	38	58	92	49	68	128	57
ENSG00000287724	AC096536.3	0	4	0	0	1	2	0	3	0	4	0	6	0	1	1	1	0	1	0	6	0	3	0	2	0	3	0	0	6	0	5	5	0	0	1	0	2	3	0	0	0	0	1	1	1	1	6	0
ENSG00000242396	AC096536.2	0	4	0	5	0	9	0	27	0	11	0	6	1	5	1	3	2	4	2	9	2	4	0	15	0	12	0	0	5	1	5	6	0	0	11	3	0	9	0	4	11	1	0	23	4	3	17	9
ENSG00000233203	DHCR24-DT	0	0	0	1	0	2	0	15	0	7	0	1	2	3	1	1	1	2	2	4	2	4	0	8	0	3	0	0	2	1	1	7	0	0	5	0	0	6	0	2	6	1	0	3	0	3	5	7
ENSG00000284601	AL590440.2	0	12	0	5	0	20	1	41	0	4	0	12	0	14	1	2	3	9	2	22	0	4	0	34	6	3	0	0	2	1	11	12	0	0	22	3	0	21	0	1	1	0	0	23	0	0	20	20
ENSG00000143001	TMEM61	4	10	5	10	9	9	3	9	5	4	10	9	2	2	7	5	5	4	5	11	2	8	16	7	6	8	6	4	0	6	7	10	2	5	3	3	8	13	3	5	2	3	9	10	3	4	4	9
ENSG00000233271	AL590440.1	0	1	0	1	0	0	0	1	0	0	0	0	0	4	0	0	0	0	0	1	0	1	1	1	0	0	0	0	2	0	1	0	0	0	3	0	0	3	0	0	0	0	0	3	0	0	0	2
ENSG00000162399	BSND	10	56	3	19	1	53	2	107	3	29	7	27	3	71	3	8	1	31	1	64	1	39	3	81	10	20	2	2	14	1	24	41	2	3	90	7	5	73	2	6	16	5	5	64	5	1	68	55
ENSG00000169174	PCSK9	17	37	34	18	82	63	23	58	33	45	14	57	22	17	21	21	27	23	12	32	5	22	59	46	33	28	16	12	31	5	22	30	16	21	60	16	23	72	9	19	11	11	18	35	4	6	37	64
ENSG00000162402	USP24	105	405	117	1139	333	683	290	194	211	578	317	534	335	663	451	584	254	885	422	554	366	467	592	361	307	328	345	301	570	328	330	380	245	600	318	589	458	302	250	346	783	260	385	257	413	403	290	354
ENSG00000231090	MIR4422HG	1	10	0	3	0	14	0	18	0	6	0	6	0	9	0	2	1	9	2	12	2	5	0	14	2	2	0	0	2	0	6	13	0	0	18	0	1	12	0	1	6	1	0	6	0	0	18	8
ENSG00000231095	GYG1P3	0	7	0	1	3	4	0	10	0	3	0	2	0	4	0	2	1	1	0	10	3	4	0	11	1	0	0	0	2	0	1	7	0	0	10	1	0	14	0	1	7	0	0	4	0	0	22	7
ENSG00000265822	MIR4422	0	0	0	0	0	0	0	0	0	0	0	0	0	1	0	0	0	0	0	0	0	0	0	0	0	0	0	0	0	0	0	0	0	0	0	0	0	2	0	0	0	0	0	0	0	0	0	0
ENSG00000234810	AL603840.1	2	41	0	15	1	41	0	69	1	24	0	17	0	47	0	16	1	3	0	44	0	30	1	49	4	10	1	0	16	0	16	28	1	0	61	13	1	52	0	1	15	1	0	37	0	0	51	44
ENSG00000231900	GOT2P1	0	2	0	0	0	3	0	4	0	2	0	3	0	7	0	1	0	1	0	4	0	3	0	6	0	2	0	0	4	0	2	0	0	0	5	0	0	3	0	0	1	0	0	1	0	0	5	3
ENSG00000232198	MTCO2P34	0	0	0	0	0	3	0	6	0	0	0	0	0	1	0	0	0	0	0	2	0	1	0	0	0	0	0	0	0	0	1	0	0	0	0	0	0	0	0	0	0	0	0	0	0	0	2	1
ENSG00000199831	RN7SKP291	0	1	2	25	4	5	10	0	4	6	1	0	7	9	5	11	4	5	5	4	7	2	4	4	10	8	8	4	0	4	2	12	5	2	3	5	2	7	2	1	4	3	1	5	5	9	2	5
ENSG00000252162	RNU6-830P	0	0	0	0	0	0	0	0	0	0	0	0	0	0	0	0	0	0	0	0	0	0	0	0	0	0	0	0	0	1	0	0	0	0	0	0	0	0	0	0	0	0	0	0	0	0	0	1
ENSG00000272051	Y_RNA	0	0	0	0	0	0	0	0	0	0	0	0	0	0	0	0	0	0	0	0	0	0	0	0	0	0	0	0	0	0	0	0	0	0	0	0	0	0	0	0	3	0	0	0	0	0	0	0
ENSG00000233079	LINC01755	0	13	0	3	0	6	0	14	1	4	0	4	1	7	0	2	0	3	1	2	0	5	0	4	0	2	0	0	3	3	2	14	0	1	15	2	0	14	1	0	5	1	1	8	0	3	15	6
ENSG00000230250	LINC01753	0	3	0	1	0	5	0	4	0	0	0	0	0	0	0	0	0	1	0	3	0	3	0	4	1	0	0	0	0	0	1	1	0	1	1	0	0	4	0	0	0	0	1	0	0	0	5	8
ENSG00000227104	PIGQP1	0	0	0	0	0	1	0	1	0	0	0	0	0	3	0	0	0	0	0	3	0	3	0	2	0	1	0	0	0	0	3	1	0	0	1	0	0	2	0	0	1	0	0	2	0	0	1	2
ENSG00000235612	AL353681.1	0	3	0	0	0	0	0	3	0	0	0	2	0	1	0	0	0	0	0	5	0	0	0	3	0	0	0	0	0	1	1	1	0	0	6	0	0	5	0	0	2	0	0	5	0	0	5	4
ENSG00000260971	AC119674.1	5	60	8	57	12	53	19	48	5	28	23	26	21	71	19	45	7	69	21	81	18	54	30	54	11	46	10	9	26	24	27	38	4	7	53	22	15	51	2	6	39	6	19	58	12	25	64	39
ENSG00000284686	AC119674.2	9	100	28	179	32	146	45	38	17	128	31	53	50	147	51	162	13	292	56	218	54	93	87	150	48	172	30	25	118	71	54	74	31	62	44	94	65	38	19	47	251	13	55	72	44	55	162	42
ENSG00000229871	RPSAP20	0	5	0	0	0	1	0	3	0	0	0	5	0	2	0	2	0	0	0	2	0	2	0	3	0	1	0	0	0	0	0	0	1	0	3	1	0	1	1	0	0	0	1	2	1	0	1	0
ENSG00000223956	LINC01767	0	4	3	2	2	7	2	18	0	6	1	13	0	13	3	5	0	3	0	6	0	3	3	11	1	3	1	1	8	1	5	4	2	1	8	0	0	13	0	3	0	2	2	6	0	0	13	7
ENSG00000162407	PLPP3	57	417	76	766	215	523	212	162	94	608	154	179	161	551	151	635	64	1041	209	848	198	309	400	488	225	795	123	99	567	279	198	254	126	206	107	292	221	203	94	165	1278	115	229	236	180	157	665	157
ENSG00000236776	RPL21P23	0	1	0	1	0	1	0	1	0	0	0	0	0	4	0	0	0	0	0	0	0	0	0	0	0	0	0	0	5	0	0	1	0	0	4	0	0	3	0	0	0	0	0	0	1	0	4	0
ENSG00000224980	RPL23AP85	0	2	1	2	0	5	0	10	0	2	0	9	0	6	0	1	0	1	0	0	0	1	0	3	0	1	0	0	0	0	3	2	0	0	5	0	0	3	0	0	0	0	0	6	0	0	5	1
ENSG00000225475	AC099789.1	2	0	0	1	3	1	0	2	1	1	0	0	3	1	0	1	2	0	0	2	1	0	0	0	1	0	1	0	6	1	2	5	1	0	0	3	0	3	0	0	0	0	0	1	3	1	3	1
ENSG00000162409	PRKAA2	23	68	7	71	49	132	44	34	28	117	77	69	51	157	77	82	42	58	78	53	115	74	101	28	40	35	71	44	59	42	72	50	42	91	38	112	73	45	27	39	83	56	63	48	91	76	24	68
ENSG00000187889	FYB2	6	14	1	63	5	252	13	28	3	4	9	46	3	25	9	7	6	10	5	22	9	16	37	55	8	5	1	4	9	7	10	10	10	33	32	28	8	43	2	10	21	10	13	17	5	2	27	19
ENSG00000229913	AL360295.1	0	5	0	4	0	9	0	5	0	0	0	1	0	8	0	0	0	1	0	6	0	2	0	4	2	5	0	0	5	0	4	5	0	0	13	0	0	27	0	0	0	0	0	5	0	0	15	5
ENSG00000157131	C8A	2	12	0	8	1	10	0	28	0	10	1	2	0	18	1	2	0	8	0	13	0	24	0	13	2	2	0	0	2	1	5	9	0	0	20	3	0	17	0	0	2	0	0	23	0	0	17	11
ENSG00000021852	C8B	0	24	0	13	0	28	1	30	0	12	0	9	0	18	0	1	0	12	0	18	1	21	0	28	1	5	0	0	19	0	15	20	0	0	38	0	0	30	0	0	3	0	0	15	0	0	28	27
ENSG00000236341	AL161740.1	0	1	0	2	0	2	0	2	0	4	0	0	0	4	0	0	0	1	0	6	0	0	0	6	0	0	0	0	0	0	0	1	0	0	0	0	0	5	0	0	2	2	0	0	0	0	7	2
ENSG00000173406	DAB1	4	82	5	56	16	58	17	90	6	54	20	58	11	230	19	79	18	34	19	44	15	24	43	52	17	42	17	10	34	20	36	28	19	30	66	32	38	73	9	12	60	8	31	54	40	21	56	38
ENSG00000227935	AL390243.1	0	3	0	1	0	5	0	1	0	0	0	0	0	1	0	0	0	2	0	3	0	2	0	9	0	0	0	0	0	0	2	1	0	0	3	0	2	2	0	0	0	0	0	2	0	0	2	0
ENSG00000236888	RPS20P5	1	5	0	5	0	1	1	5	0	3	0	6	0	0	0	5	0	1	1	0	0	0	0	5	0	0	4	0	2	1	1	3	2	1	3	0	0	2	0	1	2	0	1	4	0	1	7	3
ENSG00000226759	DAB1-AS1	0	16	0	5	0	13	0	26	0	5	0	7	0	12	0	3	0	3	0	16	1	6	0	23	1	3	0	1	2	0	4	7	0	0	21	0	1	21	0	0	1	0	0	8	0	0	13	19
ENSG00000229887	HNRNPA1P6	1	7	1	6	0	18	1	8	3	3	1	5	2	7	3	0	0	7	6	12	1	5	4	18	5	7	4	4	4	2	7	8	1	1	11	1	4	20	1	1	8	3	5	20	4	5	22	7
ENSG00000223416	RPS26P15	1	0	0	1	0	4	1	1	3	0	0	1	0	1	0	2	2	2	4	1	1	0	0	0	1	0	1	0	0	0	0	5	2	3	1	7	0	3	0	1	1	1	1	4	1	3	0	2
ENSG00000235038	AL445193.2	0	3	0	1	0	1	0	6	0	2	0	0	0	4	0	0	0	1	0	5	0	0	0	17	0	2	0	0	5	0	2	8	0	0	4	0	0	14	0	0	2	0	0	1	0	0	5	2
ENSG00000230546	AL445193.1	0	0	0	0	0	0	0	0	0	1	0	0	0	0	0	0	0	0	0	1	0	0	0	0	0	0	0	0	0	0	0	0	0	0	1	0	0	0	0	0	0	0	0	0	0	0	0	0
ENSG00000233216	AL357373.1	0	2	0	2	2	1	2	0	0	0	0	0	0	1	0	0	1	2	0	0	0	0	0	2	2	2	0	1	0	0	0	3	1	0	0	0	0	2	0	0	0	2	1	0	0	0	0	2
ENSG00000162600	OMA1	14	56	10	137	58	94	36	38	30	75	69	102	56	77	76	114	44	50	59	60	116	66	133	35	60	23	47	48	52	62	68	60	57	100	56	101	81	34	41	37	64	40	105	34	128	81	39	70
ENSG00000286918	AL035411.3	1	2	0	2	0	4	0	3	0	0	1	0	0	0	0	5	0	0	0	5	0	0	0	9	0	1	0	0	0	0	1	6	0	0	4	0	0	8	0	0	0	0	0	0	0	0	3	1
ENSG00000270209	AL035411.2	0	2	0	0	0	2	0	0	0	1	0	0	0	0	0	2	0	0	0	1	0	1	0	2	0	0	0	0	0	0	1	0	0	0	0	0	0	0	0	0	2	0	0	1	0	0	1	0
ENSG00000264128	RN7SL713P	9	3	8	5	16	7	7	6	17	2	5	6	3	5	6	6	3	0	1	3	1	5	3	12	2	1	4	2	5	6	7	3	4	4	10	7	1	5	1	6	4	9	12	2	10	7	5	8
ENSG00000184292	TACSTD2	34	17	41	14	111	114	156	49	159	260	87	45	98	20	183	81	40	23	91	13	108	23	126	16	97	20	219	116	79	67	59	125	96	142	40	235	372	67	93	159	110	103	146	27	122	177	15	88
ENSG00000185839	AL035411.1	2	12	1	14	6	7	1	5	0	2	3	3	0	7	1	1	1	1	2	13	4	4	1	3	5	11	0	3	3	1	1	8	2	1	3	10	6	7	2	1	0	3	2	7	2	2	5	4
ENSG00000162601	MYSM1	28	130	41	538	157	323	124	118	77	355	172	238	191	294	197	333	156	305	201	258	237	304	334	160	196	115	167	135	210	157	174	185	122	273	149	380	220	141	93	130	303	102	206	115	274	220	118	202
ENSG00000283445	AL136985.3	52	32	7	14	7	30	15	25	18	12	7	10	4	28	5	6	1	24	1	31	4	25	12	29	12	8	2	7	9	6	17	20	7	6	22	8	6	26	13	7	8	10	10	21	2	13	29	19
ENSG00000177606	JUN	613	1225	903	3289	2198	1643	1478	422	1474	1829	2049	2073	1788	3353	1137	2395	1693	4758	1318	3855	4249	1816	2588	465	820	992	1939	1234	2251	4333	3055	2616	2248	2853	1787	2119	1339	1417	450	1355	1524	1537	2249	1955	1348	1846	860	1876
ENSG00000234807	LINC01135	6	28	7	24	12	34	5	40	4	27	7	16	13	50	13	17	7	23	13	37	20	34	11	45	7	14	16	11	20	10	21	33	4	12	50	15	19	38	3	5	11	6	14	33	28	19	29	31
ENSG00000272226	AL136985.2	1	1	0	1	0	1	0	8	0	0	0	2	0	1	0	1	0	4	0	2	0	1	0	2	2	3	1	0	3	0	4	0	0	0	4	1	0	2	0	0	0	2	0	2	0	0	6	1
ENSG00000231740	AL136985.1	0	0	0	0	0	0	0	2	0	0	0	0	0	0	0	0	0	0	0	1	0	0	0	2	0	0	0	0	0	0	0	2	0	0	1	0	0	1	0	0	0	0	0	5	0	0	4	2
ENSG00000232453	LINC02777	1	9	4	3	5	13	1	19	5	10	1	3	10	9	4	5	5	8	5	6	12	17	8	18	2	4	9	10	6	7	7	20	1	5	12	12	7	17	1	1	1	2	0	6	8	14	11	24
ENSG00000237352	LINC01358	0	47	0	15	2	39	1	81	1	11	6	7	2	46	3	11	1	23	6	54	4	31	12	68	5	8	4	4	10	1	16	44	0	2	67	20	7	64	1	2	7	3	2	30	1	2	55	47
ENSG00000228121	PHBP3	0	4	0	0	0	3	0	15	0	0	0	0	0	3	0	0	0	3	0	2	0	5	0	7	0	4	0	0	1	0	3	2	0	0	6	0	0	9	0	0	1	0	0	6	0	2	3	7
ENSG00000241042	AL592431.2	0	2	0	0	0	0	0	1	0	0	0	0	0	1	0	0	0	2	0	0	0	1	0	0	0	0	1	0	0	0	0	0	0	0	0	0	0	0	0	0	0	0	0	0	0	0	2	0
ENSG00000235215	AL592431.1	0	4	0	0	0	3	0	4	1	0	0	0	0	3	0	1	0	0	0	2	0	4	0	0	0	1	1	0	0	0	2	5	0	0	1	0	0	1	0	0	0	0	0	2	0	0	4	3
ENSG00000224609	HSD52	2	34	3	27	2	21	3	31	4	7	6	33	4	37	2	7	3	21	5	44	4	17	8	44	3	15	4	2	7	6	12	34	4	1	29	2	2	36	0	5	9	1	10	32	4	0	31	22
ENSG00000270457	AC093424.1	0	0	0	0	0	0	0	1	0	0	0	0	0	0	0	0	0	0	0	0	3	2	0	0	0	0	0	0	0	0	0	2	0	0	1	0	0	0	0	0	0	0	0	0	0	0	1	0
ENSG00000172456	FGGY	31	72	31	110	74	117	55	77	38	74	49	120	66	100	69	85	29	75	82	105	68	72	123	70	48	38	44	38	43	71	68	83	35	69	85	105	71	71	32	47	47	49	66	66	58	61	53	67
ENSG00000266150	MIR4711	0	2	0	0	0	2	0	3	0	1	0	0	0	0	0	0	0	0	0	0	0	3	0	2	0	0	0	0	0	0	0	0	0	0	4	0	0	2	0	0	0	0	0	3	0	0	3	1
ENSG00000226883	AL035416.1	0	2	0	2	0	7	0	5	0	2	0	0	0	4	0	1	0	4	0	3	0	3	0	8	0	1	0	0	0	0	1	3	0	0	6	1	0	15	0	0	0	0	0	3	0	0	8	3
ENSG00000134709	HOOK1	38	14	29	54	151	157	147	35	106	223	221	158	186	60	197	101	115	16	196	17	248	92	405	60	149	23	193	168	92	185	153	126	142	317	50	522	293	83	97	180	108	132	198	39	299	258	24	208
ENSG00000134716	CYP2J2	0	6	0	4	2	9	1	47	0	9	4	22	1	107	3	7	2	6	3	14	2	15	7	16	3	5	5	8	5	3	11	7	3	7	17	9	14	26	0	2	10	1	6	15	2	4	24	8
ENSG00000265535	RN7SL475P	2	1	0	0	0	1	0	3	0	0	0	0	1	0	0	0	0	0	1	1	0	0	1	2	2	0	0	0	3	1	1	0	0	2	2	0	0	0	0	0	0	1	1	0	1	0	2	2
ENSG00000162598	C1orf87	1	19	0	6	1	15	0	20	2	5	0	8	0	17	0	2	0	5	0	14	1	8	0	18	0	10	0	0	3	0	5	10	0	0	31	0	19	16	0	1	3	0	0	12	0	0	24	11
ENSG00000229332	PGBD4P8	0	0	0	0	0	2	0	1	0	0	0	1	0	5	0	0	0	0	0	0	0	2	0	1	0	0	0	0	0	0	0	1	0	0	1	0	0	2	0	0	0	0	0	1	0	0	1	0
ENSG00000238242	LINC02778	0	10	0	3	0	8	0	11	0	1	0	1	0	10	0	3	0	1	0	9	0	4	0	22	1	2	0	0	2	0	5	6	0	0	22	0	1	17	0	0	0	0	0	7	0	0	10	7
ENSG00000226476	LINC01748	0	38	0	24	0	50	2	79	3	82	1	12	0	44	0	6	1	30	1	36	1	33	0	57	2	19	0	1	14	0	15	33	1	0	56	2	0	56	0	0	7	0	0	51	1	0	74	30
ENSG00000231252	AC099792.1	0	21	0	9	2	29	0	27	2	8	4	9	0	20	3	4	0	6	1	24	0	7	0	35	1	6	3	0	3	0	4	16	2	3	28	2	1	14	1	0	3	0	2	19	1	1	28	14
ENSG00000162599	NFIA	214	805	326	3516	1114	1826	596	516	560	1207	1158	1143	1064	1591	1109	3349	704	2751	1143	2172	1405	1408	1822	579	666	641	915	640	1556	970	993	1044	734	1432	712	1984	1268	723	418	609	1289	618	898	534	1581	1371	688	1063
ENSG00000237928	NFIA-AS2	25	35	24	40	19	47	21	44	19	37	27	42	15	46	15	21	7	16	11	32	7	40	11	51	18	52	15	31	13	27	22	29	17	22	31	21	15	44	24	9	12	22	31	41	12	12	38	44
ENSG00000237853	NFIA-AS1	0	2	0	0	0	1	0	2	1	1	0	0	0	4	0	0	0	3	0	3	0	1	0	13	0	0	0	0	1	0	2	5	0	0	1	0	0	7	0	0	1	0	0	1	0	0	3	1
ENSG00000284808	AC099791.3	0	16	0	0	0	16	0	19	0	1	1	4	0	10	0	2	1	3	0	4	0	5	0	14	3	6	0	0	5	0	3	14	0	0	16	1	0	13	0	1	0	0	0	14	0	0	14	13
ENSG00000287224	AC099791.4	4	59	5	34	2	28	9	47	3	56	7	10	3	96	2	24	2	36	3	20	1	27	3	41	6	122	1	1	6	8	13	8	1	4	31	5	2	29	3	3	21	1	3	29	1	2	54	19
ENSG00000223920	AC099791.1	0	5	3	9	1	15	3	9	3	5	1	10	0	3	0	5	2	7	3	6	0	7	1	18	0	4	3	2	3	0	6	1	2	2	4	0	2	9	0	4	3	2	0	11	3	5	8	4
ENSG00000162604	TM2D1	13	79	13	154	91	117	28	49	23	94	54	80	49	144	80	106	47	112	70	114	92	113	128	49	53	39	67	46	117	53	84	68	33	94	58	139	62	57	18	56	79	41	74	40	92	87	71	63
ENSG00000271200	AC099791.2	1	2	7	4	1	2	1	4	2	1	1	3	2	2	1	6	1	0	0	8	0	7	0	2	1	1	0	0	2	1	3	11	0	0	6	0	0	3	0	1	0	0	0	3	1	0	4	1
ENSG00000132849	PATJ	120	173	142	474	529	517	424	235	275	804	518	457	475	453	614	439	442	190	609	310	622	364	853	129	385	125	581	372	316	466	421	429	398	798	227	1044	674	212	257	385	344	301	522	155	703	602	125	543
ENSG00000200575	RNU6-414P	0	4	0	2	2	1	0	0	1	0	0	0	0	2	2	1	5	1	4	1	2	0	1	1	0	0	3	0	1	2	0	0	0	5	0	6	0	1	1	2	3	0	1	0	6	1	0	1
ENSG00000212360	RNU6-1177P	0	0	0	1	0	1	0	3	1	0	1	1	1	1	1	1	0	0	0	0	0	1	1	1	2	2	0	1	0	1	0	0	1	0	0	0	4	1	0	2	0	0	0	0	0	0	0	0
ENSG00000236646	LAMTOR5P1	0	0	0	1	1	0	0	4	0	3	5	0	1	1	1	3	0	1	4	0	0	0	1	4	0	1	2	0	1	0	1	2	0	1	5	1	2	0	1	2	1	1	1	0	6	1	1	0
ENSG00000242860	RN7SL180P	1	2	2	3	2	5	1	5	0	2	4	1	0	6	0	3	2	0	1	1	2	6	2	5	5	4	2	1	4	0	4	2	0	1	3	2	4	2	1	2	2	2	5	2	5	2	2	5
ENSG00000263908	MIR3116-1	1	0	0	1	1	0	0	0	0	0	0	0	0	0	0	0	0	0	0	0	3	0	0	0	1	0	1	1	0	0	0	0	1	2	0	0	3	0	0	0	1	0	0	0	2	0	0	0
ENSG00000283690	MIR3116-2	0	1	0	0	0	0	0	0	0	0	0	0	0	0	0	0	0	0	0	1	0	0	0	0	0	0	0	0	0	0	0	0	0	0	0	0	0	0	0	0	0	0	0	1	0	0	0	0
ENSG00000234204	PIGPP2	0	1	0	1	0	3	0	0	1	2	0	1	0	5	0	0	0	2	0	4	0	0	0	3	0	0	0	0	0	0	1	1	0	0	0	0	0	2	0	0	2	0	0	3	0	0	4	2
ENSG00000234088	RPS15AP7	0	2	0	1	0	0	0	1	0	0	0	0	0	0	0	2	0	0	0	2	0	2	0	1	0	0	0	0	2	0	1	2	0	0	4	0	0	1	0	0	0	0	0	6	0	0	2	0
ENSG00000240563	L1TD1	1	23	1	28	1	28	2	38	0	18	0	13	1	40	1	3	1	10	3	24	0	15	2	31	3	11	3	1	8	1	20	26	0	2	44	1	0	33	1	0	4	0	2	43	1	2	29	32
ENSG00000237227	AL162739.1	0	0	0	0	0	2	0	4	0	1	0	0	1	2	0	0	0	2	0	5	0	0	1	5	0	0	0	1	1	0	2	6	1	0	4	0	0	1	1	0	0	1	3	4	3	0	2	4
ENSG00000200174	Y_RNA	0	0	0	2	0	3	0	1	0	1	0	0	0	4	0	0	0	0	0	2	0	0	0	0	0	0	0	0	0	0	0	2	0	0	0	0	0	0	0	0	2	0	0	10	0	0	0	0
ENSG00000132854	KANK4	38	50	110	120	134	116	138	80	97	96	135	139	154	76	182	172	96	238	179	73	261	111	174	66	79	20	148	115	131	297	222	184	139	290	99	225	134	86	58	90	90	105	171	89	178	184	56	147
ENSG00000201153	RNU6-371P	0	0	1	0	0	1	0	2	0	1	0	0	0	1	0	0	0	0	0	0	1	3	1	1	0	0	0	0	0	1	0	1	1	1	3	0	3	0	0	0	0	0	0	2	0	0	2	1
ENSG00000162607	USP1	18	50	11	138	61	105	54	48	44	247	91	83	55	100	69	113	45	86	71	88	109	78	116	46	41	47	86	73	62	54	43	46	35	100	36	130	99	43	39	65	98	38	76	40	93	92	19	64
ENSG00000116641	DOCK7	26	136	46	418	175	272	84	141	76	282	151	243	158	307	163	291	122	353	181	274	191	196	227	170	130	91	154	136	244	139	131	170	109	247	149	282	160	120	72	110	330	66	146	117	219	194	181	154
ENSG00000270549	AL451044.1	0	0	0	0	0	0	1	1	0	0	0	0	0	2	0	1	0	3	0	0	0	0	0	1	0	0	0	0	0	0	0	0	0	0	1	0	0	2	0	0	0	0	0	2	0	0	0	2
ENSG00000132855	ANGPTL3	0	5	0	11	2	3	2	9	1	6	0	8	1	6	0	2	1	4	0	7	0	21	2	15	3	7	1	0	9	0	2	9	0	2	12	2	2	12	1	1	1	0	0	10	4	1	9	5
ENSG00000278967	AL138847.2	0	0	0	1	1	2	0	5	0	0	0	1	0	5	0	1	1	0	0	7	0	3	0	3	0	0	0	0	2	0	4	1	0	1	2	2	0	8	0	0	0	0	0	1	0	0	2	1
ENSG00000213703	AL138847.1	1	3	0	4	1	1	6	5	0	1	1	0	1	3	4	1	5	0	1	4	4	3	2	3	1	2	2	1	3	1	4	0	0	2	1	0	2	2	0	6	4	0	3	1	2	2	8	1
ENSG00000235545	AC103923.1	0	0	1	4	0	12	1	4	0	1	1	3	0	9	0	11	0	3	3	5	1	1	4	4	1	4	0	1	1	2	2	3	1	1	6	2	3	5	0	1	4	1	0	2	1	0	7	1
ENSG00000125703	ATG4C	2	21	11	35	20	26	21	19	9	51	34	34	25	34	23	37	13	28	22	59	40	38	58	37	21	18	25	14	20	32	26	37	27	44	36	82	43	21	10	14	13	13	36	7	36	42	11	24
ENSG00000234318	AC099794.1	0	4	0	1	0	2	0	9	0	0	0	2	0	4	0	1	0	0	0	4	0	1	0	3	0	1	0	0	0	0	0	1	0	0	2	0	0	1	0	0	0	0	0	0	0	0	0	0
ENSG00000237163	AC099794.2	0	1	0	1	1	2	0	2	0	0	0	1	0	0	0	0	0	0	0	1	0	1	0	0	0	0	0	0	0	0	0	2	0	0	1	0	0	0	0	0	1	0	0	2	0	0	1	0
ENSG00000229537	LINC01739	1	9	1	6	0	3	0	5	0	1	0	1	0	5	0	3	0	0	0	6	0	4	0	11	0	1	0	0	1	0	6	11	1	0	15	0	0	5	1	0	3	0	1	5	0	0	15	3
ENSG00000286455	AL162400.3	0	9	0	3	0	9	0	23	0	6	0	1	0	10	0	1	0	1	0	5	0	4	0	13	0	0	0	0	0	0	0	6	0	0	10	0	0	12	0	0	1	0	0	8	1	0	8	5
ENSG00000227485	AL162400.1	0	0	0	3	0	1	0	1	0	0	0	0	0	2	0	0	0	2	0	0	0	1	0	0	0	1	0	0	0	0	0	1	0	0	2	0	0	4	0	0	0	0	0	0	0	0	1	6
ENSG00000229225	AL162400.2	0	1	0	6	0	1	0	3	0	2	0	0	0	0	0	1	0	3	0	0	0	3	0	1	0	0	0	0	0	0	0	1	0	0	0	0	0	0	0	0	1	0	0	1	0	0	5	0
ENSG00000203605	AC096543.1	0	5	0	6	0	1	0	8	0	2	0	0	0	3	0	0	0	0	0	2	0	1	0	6	2	1	1	0	0	0	4	2	0	0	3	0	0	6	0	0	0	0	0	0	0	0	5	2
ENSG00000224209	LINC00466	1	30	3	4	2	26	2	57	1	23	0	9	1	26	0	6	2	11	0	32	2	11	0	58	3	7	0	0	6	2	14	29	1	0	70	1	0	51	0	2	17	0	0	30	1	0	38	20
ENSG00000252259	RNA5SP49	4	0	6	1	2	1	1	0	3	1	4	0	1	1	2	3	1	1	0	1	1	0	0	1	0	1	0	16	1	5	5	0	0	1	1	0	1	0	3	4	1	3	0	0	0	0	0	2
ENSG00000228734	AC096543.2	0	6	0	1	0	4	0	5	0	1	0	0	0	3	1	0	0	1	0	4	0	1	0	1	0	2	0	0	4	0	1	4	0	1	11	0	0	0	0	1	3	0	0	1	0	0	5	4
ENSG00000223683	RPSAP65	0	3	0	1	0	4	0	4	0	2	1	0	0	1	0	0	0	4	0	8	0	0	0	4	0	0	0	0	1	0	0	1	0	0	6	0	0	9	0	0	0	0	0	2	0	0	5	1
ENSG00000230798	FOXD3-AS1	0	9	0	7	0	14	0	17	1	12	0	0	0	7	1	3	0	3	0	11	1	4	1	16	2	5	0	0	3	0	1	12	0	0	15	0	0	5	0	0	2	1	0	13	0	0	10	3
ENSG00000187140	FOXD3	7	10	0	3	2	18	2	12	1	25	6	20	4	14	2	28	3	15	2	31	2	19	1	11	6	8	1	1	3	5	6	16	5	4	10	0	0	14	3	4	10	2	10	19	2	1	12	5
ENSG00000275836	MIR6068	0	0	0	1	0	0	0	0	0	0	1	0	0	1	0	0	0	2	0	5	0	0	0	9	1	1	1	0	0	0	2	0	0	0	3	0	0	0	0	0	0	0	0	1	0	0	0	0
ENSG00000252784	Y_RNA	0	1	0	0	0	0	0	0	0	0	0	0	0	0	0	0	0	0	0	1	0	2	0	0	0	1	0	0	0	0	0	1	0	0	0	0	0	0	0	0	0	0	0	1	0	0	2	0
ENSG00000236674	AL049636.1	0	7	0	4	2	2	1	4	0	2	2	1	1	3	1	2	0	0	0	4	1	3	2	8	2	2	0	1	1	1	5	3	0	0	10	2	0	3	0	1	1	1	1	0	5	3	6	3
ENSG00000088035	ALG6	3	19	5	21	12	20	11	12	6	30	15	31	16	43	6	19	10	23	11	33	13	26	17	14	7	14	12	16	8	19	11	31	16	20	21	36	17	10	6	11	18	8	13	17	8	10	15	22
ENSG00000142856	ITGB3BP	4	18	5	52	23	57	10	31	5	53	22	34	14	41	18	22	9	21	8	40	28	27	23	29	21	11	8	14	15	18	23	20	28	51	47	35	11	28	0	9	15	10	10	28	45	34	30	42
ENSG00000286429	BX004807.1	0	1	0	1	0	5	0	5	0	0	0	0	0	4	0	1	0	4	0	2	0	0	0	2	0	1	0	0	0	0	2	4	0	0	8	2	0	4	0	0	1	0	0	8	0	0	5	3
ENSG00000203965	EFCAB7	4	18	4	39	10	26	18	33	15	31	36	46	33	31	18	37	21	16	39	47	19	30	49	41	21	7	13	22	26	39	22	40	22	40	31	29	37	32	11	17	17	22	19	18	48	39	33	42
ENSG00000264271	RN7SL488P	0	0	0	0	0	1	0	0	0	1	0	0	0	1	0	0	0	0	0	2	1	1	0	1	0	0	0	0	0	1	0	5	0	0	4	0	0	3	0	0	1	0	0	0	1	0	0	2
ENSG00000251720	RNU7-123P	0	3	0	0	0	3	0	1	0	0	0	0	0	0	0	0	0	0	1	1	0	0	0	1	0	0	0	0	0	0	2	2	0	0	1	1	0	2	0	0	0	0	0	0	0	0	1	0
ENSG00000116652	DLEU2L	5	12	1	22	11	11	8	26	8	20	17	34	21	24	11	25	9	9	24	22	8	18	36	26	3	1	6	7	7	27	19	17	6	19	28	8	14	12	7	7	3	19	10	10	23	16	14	22
ENSG00000276884	AL109925.3	0	0	0	0	0	3	0	0	0	0	0	0	0	1	0	0	0	0	0	1	0	0	0	0	0	0	0	0	0	0	0	1	0	0	1	0	0	3	0	0	0	0	0	0	0	0	1	0
ENSG00000278287	AL109925.6	0	0	0	0	0	6	0	0	0	0	0	0	0	1	0	0	0	0	0	1	0	0	0	0	0	0	0	0	0	0	0	0	0	0	1	0	0	3	0	0	0	0	0	0	0	0	0	0
ENSG00000277565	AL109925.4	0	0	0	0	0	0	0	0	0	0	0	0	0	0	0	0	0	0	0	0	0	0	0	0	0	0	0	0	0	0	0	0	0	0	1	0	0	0	0	0	0	0	0	0	0	0	0	0
ENSG00000275823	AL109925.2	0	0	0	0	0	0	0	0	0	0	0	0	0	2	0	0	0	0	0	0	0	0	0	0	0	0	0	0	0	0	0	0	0	0	0	0	0	0	0	0	0	0	0	0	0	0	0	0
ENSG00000277689	AL109925.5	0	0	0	0	0	0	0	0	0	0	0	0	0	0	0	0	0	0	0	1	0	0	0	0	0	0	0	0	0	0	0	0	0	0	0	0	0	0	0	0	0	0	0	0	0	0	0	0
ENSG00000274199	AL109925.1	0	0	0	0	0	0	0	0	0	0	0	0	0	0	0	0	0	0	0	0	0	0	0	0	0	0	0	0	0	0	0	0	0	0	0	0	0	0	0	0	0	0	0	0	0	0	0	0
ENSG00000079739	PGM1	46	74	71	685	217	239	162	115	144	305	123	170	207	268	184	233	120	343	230	786	223	255	303	148	110	142	216	157	335	176	148	191	148	264	85	333	220	96	76	137	303	110	207	97	289	257	97	178
ENSG00000244256	RN7SL130P	21	2	23	17	29	4	21	10	37	5	24	11	13	5	19	8	13	16	24	1	23	8	43	6	13	8	19	21	8	12	9	12	10	12	7	25	20	5	14	24	8	17	30	5	26	32	12	15
ENSG00000185483	ROR1	39	66	33	119	151	153	73	52	95	82	113	130	108	67	63	160	52	106	98	97	80	57	239	76	104	51	156	120	67	94	91	153	50	89	62	266	220	83	75	109	116	44	79	59	115	96	77	86
ENSG00000177452	AL161742.1	4	5	14	12	13	19	2	3	2	3	3	1	5	1	3	8	2	10	4	10	2	8	10	10	7	4	8	6	2	5	5	8	4	6	11	13	3	2	7	12	3	7	10	6	17	5	4	9
ENSG00000228056	CFL1P3	0	0	0	5	0	1	0	8	0	1	1	6	0	2	0	1	1	4	0	1	0	0	1	2	1	5	2	1	0	0	4	1	0	0	6	1	4	10	1	0	6	1	1	2	0	0	6	4
ENSG00000207190	RNU6-809P	0	0	0	0	0	0	0	0	0	0	0	0	0	0	0	0	0	0	0	1	0	0	0	0	0	0	1	0	0	0	0	0	0	1	1	0	0	1	0	0	0	0	0	0	0	0	0	0
ENSG00000200508	AL138793.1	0	0	0	0	0	1	0	2	0	0	0	0	0	0	0	0	0	2	0	0	0	0	0	1	0	0	0	0	1	0	0	0	0	0	3	0	0	0	0	1	0	0	0	0	0	0	0	0
ENSG00000223949	ROR1-AS1	1	28	0	8	1	14	2	37	0	4	0	5	0	22	0	8	0	11	4	20	1	12	0	22	2	11	1	0	3	1	3	24	0	1	15	2	5	13	1	2	8	0	0	25	1	0	24	11
ENSG00000284928	AL445205.1	0	2	2	0	2	0	1	3	5	3	1	37	2	4	6	1	0	5	1	14	2	4	5	6	3	2	4	1	4	13	8	8	3	6	5	0	0	7	0	0	0	2	7	6	0	1	2	9
ENSG00000177414	UBE2U	0	12	1	3	0	9	0	12	1	5	0	9	4	7	0	0	0	3	0	12	6	3	2	11	2	0	2	0	8	3	4	9	5	5	10	1	0	19	1	0	0	2	2	12	0	1	15	10
ENSG00000238653	RNU7-62P	0	0	0	0	0	0	0	0	0	0	0	0	0	0	0	1	0	0	0	0	0	0	0	0	0	1	0	0	0	0	0	0	0	0	3	0	0	0	0	0	0	0	0	0	0	0	3	1
ENSG00000158966	CACHD1	46	84	47	223	162	205	90	72	59	147	111	128	120	131	111	141	103	220	139	278	121	99	165	106	96	68	116	66	167	151	80	133	82	135	69	225	116	79	42	63	97	78	70	68	136	85	86	133
ENSG00000264470	MIR4794	0	0	0	0	0	0	0	0	0	0	0	1	0	0	0	0	0	0	0	0	0	0	0	0	0	0	1	0	0	0	2	0	0	0	0	0	0	0	0	0	0	0	0	0	0	1	0	1
ENSG00000162437	RAVER2	5	32	12	75	49	64	40	67	25	74	54	79	49	111	49	80	29	54	57	83	43	27	79	40	38	22	53	42	60	72	68	71	54	82	34	91	52	33	39	36	25	31	55	30	70	56	30	66
ENSG00000162434	JAK1	178	627	168	1883	608	780	318	293	325	629	394	692	411	999	431	820	422	1256	512	1118	462	658	990	472	396	645	472	315	823	493	424	475	336	650	386	802	445	250	177	340	958	265	490	335	665	507	469	462
ENSG00000234784	AL606517.2	0	1	0	1	0	0	0	0	0	0	0	0	0	0	0	0	0	0	0	1	0	0	0	2	0	0	0	0	1	0	0	0	0	0	1	0	0	4	0	0	1	0	1	0	0	0	0	0
ENSG00000233877	AL606517.1	0	1	1	0	0	1	0	1	0	0	0	0	0	3	0	0	0	1	0	1	0	2	0	2	0	0	0	0	0	0	2	0	0	0	0	0	0	1	0	0	0	0	0	1	0	0	2	0
ENSG00000226891	LINC01359	8	37	14	159	40	45	23	58	19	18	28	45	44	75	60	130	47	44	78	143	39	65	104	50	61	15	25	27	22	32	50	58	37	68	48	59	13	47	9	14	35	23	20	39	53	39	42	57
ENSG00000185031	SLC2A3P2	6	10	4	45	16	16	3	14	2	8	7	7	6	11	12	26	6	16	15	23	5	19	10	8	19	18	5	7	9	6	14	11	8	7	18	15	1	4	2	2	9	2	1	5	20	0	8	18
ENSG00000272506	AL357078.2	2	5	6	24	10	5	5	10	1	11	9	5	8	9	11	18	8	9	16	26	4	7	30	4	4	3	6	2	5	13	11	12	8	25	19	3	4	4	5	1	5	3	5	6	20	3	7	9
ENSG00000212257	RNU6-1176P	2	0	0	12	0	2	0	2	0	3	0	1	1	1	0	5	6	2	2	11	2	3	7	1	3	0	0	1	1	3	1	3	0	7	1	5	0	2	0	0	0	0	1	0	2	5	1	0
ENSG00000265996	MIR3671	0	3	0	10	2	1	1	0	2	0	0	0	0	1	2	4	2	2	1	4	3	0	10	1	3	0	0	1	2	1	0	2	3	0	2	4	0	0	2	0	1	1	0	0	2	0	0	1
ENSG00000199135	MIR101-1	0	1	0	3	0	1	3	0	1	0	0	0	2	2	4	4	0	0	2	2	1	5	4	0	3	0	1	1	4	0	0	0	0	1	3	2	6	6	1	1	0	1	0	0	1	0	4	1
ENSG00000235804	AL357078.1	0	1	0	0	2	2	1	3	1	0	0	0	0	1	0	0	0	0	0	1	0	0	0	1	0	0	0	0	0	0	0	0	1	1	1	0	0	4	0	0	1	0	0	1	0	0	1	0
ENSG00000234496	MRPS21P1	0	4	1	1	2	4	3	4	1	0	0	1	0	2	0	3	1	0	1	2	1	4	2	7	0	3	2	1	0	0	2	4	3	3	2	3	0	8	1	0	3	1	0	2	0	3	5	2
ENSG00000162433	AK4	6	73	2	323	20	95	1	74	9	140	7	19	3	197	8	140	3	228	4	131	4	50	15	164	5	108	3	4	105	7	18	36	1	4	61	12	3	53	5	9	151	2	2	68	7	1	72	23
ENSG00000231622	RPS29P7	0	0	0	3	2	3	0	2	1	2	1	0	1	2	0	0	0	3	0	1	0	1	0	0	0	1	0	0	2	0	1	1	0	0	4	0	0	0	0	0	0	0	0	1	2	0	1	0
ENSG00000116675	DNAJC6	14	45	13	47	40	58	14	52	12	37	30	46	22	38	14	41	6	38	18	38	10	31	60	46	21	21	18	20	21	17	28	34	6	37	38	37	24	49	11	18	46	12	40	56	10	24	42	40
ENSG00000229294	AL139294.1	0	3	0	4	0	4	0	12	0	4	2	1	0	8	0	3	0	2	0	2	0	3	0	3	1	1	0	0	0	0	2	4	0	0	17	0	0	5	0	1	1	0	0	17	0	0	6	4
ENSG00000234144	COX6CP13	0	0	0	0	0	0	0	1	0	0	0	0	0	0	0	0	0	0	0	0	0	0	0	1	1	0	0	0	0	0	2	0	0	0	1	0	0	2	0	0	1	0	0	0	0	0	0	0
ENSG00000222624	RNU2-15P	0	1	0	3	1	1	1	1	1	1	0	0	1	1	0	1	0	2	0	0	1	3	0	6	1	0	2	1	0	0	1	0	2	0	6	1	2	0	4	1	2	2	0	0	2	0	1	0
ENSG00000213625	LEPROT	18	68	36	400	129	248	78	55	81	168	116	141	124	233	118	242	91	276	118	294	210	157	238	79	93	97	137	90	198	115	72	121	77	200	70	256	180	89	68	89	207	89	139	83	174	181	86	111
ENSG00000116678	LEPR	15	103	5	326	21	144	18	82	15	61	29	33	25	188	40	182	23	202	38	324	40	72	158	79	22	68	22	22	165	30	21	40	20	45	63	63	22	61	15	19	246	13	35	186	47	45	140	39
ENSG00000237852	AC119800.1	0	2	0	0	0	1	0	1	0	2	1	0	0	0	2	1	0	1	2	10	3	0	0	1	0	0	1	0	0	2	3	1	0	1	2	0	0	0	0	0	0	0	0	1	1	0	1	1
ENSG00000224570	AC097063.1	1	4	1	6	0	7	1	19	1	4	1	0	1	9	0	0	1	7	0	10	0	5	2	8	1	5	0	0	0	0	5	5	0	1	4	0	0	8	0	2	0	0	1	9	0	4	15	8
ENSG00000285079	AL513493.1	0	3	0	0	0	11	0	3	0	0	0	2	0	5	0	1	0	2	0	3	0	2	0	5	1	0	0	0	0	0	4	1	2	0	12	0	0	9	0	0	1	0	0	3	0	0	6	5
ENSG00000239319	RN7SL854P	2	3	2	2	3	1	2	2	4	0	1	1	2	0	3	0	0	0	0	0	0	3	0	4	0	0	0	2	0	2	0	2	0	1	2	4	1	2	1	4	0	0	3	2	2	0	0	1
ENSG00000184588	PDE4B	3	259	4	329	17	101	9	89	1	81	3	246	5	257	6	161	4	128	29	124	15	149	12	141	16	265	4	2	38	16	26	37	5	30	173	15	8	73	14	22	198	5	23	71	8	7	191	41
ENSG00000227466	PDE4B-AS1	0	1	1	0	0	0	0	0	0	0	0	2	0	1	0	0	0	0	0	0	0	1	0	2	0	1	0	0	0	0	0	0	0	0	1	1	0	0	0	0	0	0	0	0	0	0	1	0
ENSG00000223152	RNU4-88P	0	1	0	0	0	0	0	0	0	0	0	0	0	1	0	0	0	0	0	0	1	0	0	0	0	0	0	0	0	0	0	0	0	0	0	0	0	0	0	0	0	1	0	0	0	1	0	0
ENSG00000118473	SGIP1	0	59	2	129	16	48	4	55	5	35	3	15	4	89	8	51	5	36	7	66	2	38	7	70	4	19	7	3	25	4	20	25	4	17	54	9	3	53	2	4	39	3	17	44	5	3	81	14
ENSG00000264720	MIR3117	0	0	0	3	0	1	0	0	0	0	0	0	1	0	0	0	0	0	0	1	0	4	0	3	0	0	0	0	0	0	1	0	0	0	1	0	0	1	0	0	0	0	0	0	1	0	3	1
ENSG00000248458	AL139147.1	0	1	0	2	0	3	1	8	0	0	0	5	0	6	0	2	0	3	0	3	0	2	0	8	0	0	0	0	1	1	1	1	0	0	6	0	3	2	0	0	0	0	0	3	0	0	8	3
ENSG00000152760	TCTEX1D1	3	6	0	12	1	4	1	11	0	5	0	1	0	12	1	4	0	16	0	14	2	7	4	20	0	2	0	0	4	0	3	6	1	1	16	1	5	10	0	0	5	0	0	1	2	1	8	10
ENSG00000172410	INSL5	0	2	0	0	0	3	0	1	0	0	0	0	0	2	0	1	0	1	0	4	0	4	0	2	0	0	0	0	0	0	1	1	0	0	3	0	0	1	0	0	0	0	0	0	0	0	1	5
ENSG00000152763	WDR78	4	31	3	42	11	41	5	32	8	50	24	31	14	48	23	44	12	31	35	50	21	34	41	38	17	17	12	13	15	22	22	33	20	31	41	53	76	26	13	10	21	9	14	33	34	16	27	27
ENSG00000231080	AL592161.1	0	2	0	1	0	2	0	1	0	0	0	1	0	1	0	0	0	0	0	2	0	0	0	0	0	1	0	0	0	0	2	1	0	0	0	0	0	3	0	0	1	0	0	0	0	0	4	2
ENSG00000198160	MIER1	18	137	12	380	96	211	80	79	63	239	115	169	101	314	122	318	69	279	94	217	131	139	207	106	71	114	129	83	149	104	111	102	86	159	109	201	110	102	30	85	196	52	121	104	143	159	84	124
ENSG00000116704	SLC35D1	29	44	29	160	97	85	78	59	64	87	73	71	58	149	125	113	47	59	106	115	108	61	178	55	92	46	93	54	73	88	67	78	64	133	32	195	110	48	17	35	69	31	58	42	135	93	28	78
ENSG00000203963	C1orf141	0	5	0	6	0	11	0	16	1	5	0	6	0	10	1	1	0	13	0	15	0	13	0	24	3	3	0	0	3	1	5	10	1	0	15	0	11	21	1	0	0	0	1	18	0	0	30	7
ENSG00000252433	AL133320.1	0	1	0	1	1	0	2	0	0	0	1	0	2	0	1	1	1	0	1	0	1	0	0	0	0	2	1	1	1	2	1	0	2	0	0	1	4	0	0	0	0	0	0	0	3	3	0	0
ENSG00000275678	AL133320.2	0	4	0	2	0	3	0	9	0	3	0	4	0	13	0	3	0	1	0	5	0	5	1	7	1	3	0	0	4	0	2	10	0	0	1	0	2	7	1	0	0	0	0	0	0	0	9	5
ENSG00000162594	IL23R	0	14	0	3	0	12	1	16	0	3	0	7	0	9	0	3	0	1	0	12	0	10	2	18	1	4	0	1	4	1	4	5	2	2	22	1	0	8	0	2	2	0	0	6	1	1	23	16
ENSG00000253074	RNU6-586P	0	2	0	0	0	1	0	1	0	0	0	0	0	0	0	0	0	2	0	0	0	1	0	0	0	0	0	0	0	0	2	0	0	0	0	0	0	0	0	0	0	0	0	0	0	0	0	0
ENSG00000252116	RNU4ATAC4P	1	2	0	2	2	3	1	1	1	2	4	2	0	1	2	1	1	0	0	3	2	0	2	2	1	3	2	0	2	1	0	1	1	0	0	1	2	0	2	1	4	2	1	1	0	0	2	0
ENSG00000228523	DNAJB6P4	0	4	0	3	1	1	0	2	1	1	0	1	0	1	0	0	0	0	0	4	0	1	0	3	0	4	0	0	0	0	1	0	0	0	0	0	0	7	0	0	0	2	0	3	0	0	3	0
ENSG00000081985	IL12RB2	4	46	11	40	21	43	22	40	24	29	12	29	25	37	26	15	6	41	13	49	19	25	28	16	22	14	30	27	25	17	16	30	12	27	51	72	31	35	15	16	41	15	23	36	24	25	41	45
ENSG00000142864	SERBP1	78	369	120	939	394	642	377	185	255	1037	521	510	436	684	480	737	258	705	468	603	644	457	898	406	302	593	443	360	510	450	367	406	366	647	195	1059	753	168	270	473	938	243	425	193	720	620	264	515
ENSG00000223263	RNU6-387P	0	2	0	0	0	3	0	0	0	0	0	0	0	0	0	0	0	0	0	0	0	0	0	0	0	0	0	0	0	0	0	0	0	1	0	0	0	2	0	0	0	0	0	0	0	0	0	2
ENSG00000235200	LINC01702	0	8	0	3	0	9	0	18	0	2	0	1	0	6	0	0	0	5	0	11	0	12	0	14	1	1	3	0	0	0	12	9	0	0	14	1	0	15	0	1	3	0	0	13	0	0	16	6
ENSG00000207504	RNU6-1031P	0	0	0	0	0	0	0	0	0	0	0	0	0	0	0	0	0	1	0	0	0	0	0	0	0	0	0	0	1	0	0	0	0	0	0	0	0	0	0	0	0	1	0	0	0	0	0	0
ENSG00000238139	AL590559.1	0	0	0	0	0	0	0	4	0	0	0	0	0	1	0	0	0	0	1	0	0	2	0	3	0	0	0	0	0	0	0	2	0	0	4	0	0	1	0	0	0	0	0	0	0	0	1	1
ENSG00000242482	RN7SL392P	0	1	0	2	0	1	1	1	0	0	0	0	0	1	0	1	0	0	0	1	0	1	0	3	0	0	1	0	0	1	3	3	0	0	3	2	0	6	0	0	1	0	0	7	0	0	1	3
ENSG00000232048	HNRNPCP9	0	8	0	5	0	14	0	13	0	1	1	6	0	14	0	1	0	1	0	11	0	3	0	11	1	1	0	0	4	1	1	1	0	0	8	0	0	8	0	0	1	0	1	5	1	0	10	4
ENSG00000116717	GADD45A	12	142	14	534	34	241	41	42	51	254	35	48	25	254	16	69	21	198	25	155	42	66	45	149	16	347	33	42	182	16	28	42	14	25	49	42	68	71	13	77	395	16	43	120	39	27	199	51
ENSG00000172380	GNG12	23	128	20	417	100	255	65	140	67	184	116	159	106	427	92	323	70	429	96	208	112	119	130	108	76	113	110	97	222	103	70	72	75	132	76	223	172	90	64	117	377	62	118	103	140	137	87	101
ENSG00000238778	RNU7-80P	0	5	3	21	3	13	3	8	2	4	1	0	0	4	5	9	0	4	2	5	2	5	8	2	3	2	3	2	10	4	2	8	2	3	4	1	3	4	1	3	11	2	6	3	3	2	9	4
ENSG00000232284	GNG12-AS1	0	8	2	11	4	12	1	34	1	8	4	6	7	18	1	9	1	7	0	24	0	13	5	20	2	11	1	0	20	5	12	20	4	5	29	8	1	20	3	0	4	1	2	20	5	7	19	17
ENSG00000235055	AL157407.1	0	2	0	6	0	1	0	10	0	2	0	5	0	3	0	1	0	3	0	7	0	1	0	6	0	1	1	0	0	1	5	5	0	0	5	6	2	3	0	1	0	1	0	7	0	0	9	5
ENSG00000162595	DIRAS3	7	18	10	21	59	55	41	21	17	21	35	30	58	26	36	26	17	8	34	20	53	34	152	51	20	7	40	36	21	33	33	37	24	74	38	89	30	41	18	24	12	25	42	40	40	44	27	71
ENSG00000228431	ARL5AP3	0	3	0	0	0	1	0	3	0	0	0	1	1	3	0	1	0	0	1	6	1	1	2	5	0	0	0	0	0	0	2	12	1	0	7	5	0	0	0	1	0	0	1	1	0	1	0	4
ENSG00000116729	WLS	59	80	121	223	301	277	260	88	149	298	241	177	203	122	264	241	168	231	213	191	280	204	377	83	162	88	374	270	263	280	232	250	186	354	102	467	311	102	107	163	185	188	263	49	286	240	64	270
ENSG00000234383	CTBP2P8	9	15	12	20	19	26	26	14	10	7	21	17	17	15	28	18	14	12	25	21	14	13	26	13	13	6	24	18	14	19	21	9	17	39	26	29	18	14	7	14	13	21	21	14	9	14	31	18
ENSG00000221203	MIR1262	0	0	0	0	1	0	0	2	0	0	1	1	1	0	0	4	0	1	0	1	0	2	2	0	0	0	0	0	2	0	0	0	1	0	0	1	1	0	0	2	0	0	3	0	2	1	1	1
ENSG00000229133	RPS7P4	3	6	2	9	19	6	10	6	7	12	7	4	5	5	9	5	3	5	5	4	5	3	5	3	3	2	6	3	3	5	2	14	6	4	10	19	5	8	6	4	13	1	5	4	13	9	15	9
ENSG00000225242	COX6B1P7	0	3	0	3	0	2	0	0	0	0	0	0	0	3	0	0	0	1	0	0	0	1	0	1	0	0	0	0	0	0	1	6	0	0	1	0	0	1	0	0	0	0	0	1	0	0	4	1
ENSG00000237622	ELOCP18	0	3	0	3	1	4	0	2	0	2	0	6	0	1	0	0	0	0	0	0	0	1	0	3	0	0	1	0	1	0	0	0	1	0	1	0	0	0	0	0	0	0	0	1	0	0	4	2
ENSG00000229440	AL139413.1	0	0	0	2	0	0	0	2	0	0	0	0	0	0	0	0	0	0	0	3	0	0	0	0	0	0	0	0	0	0	1	0	0	0	6	1	0	1	0	0	0	0	0	1	0	0	3	1
ENSG00000116745	RPE65	0	12	0	3	0	11	0	15	0	4	0	3	0	9	0	2	0	2	0	18	0	4	1	9	0	0	0	0	3	0	2	1	1	0	5	0	1	7	2	0	2	0	0	10	0	0	12	6
ENSG00000024526	DEPDC1	0	15	0	5	1	6	1	17	1	57	1	11	1	13	3	4	0	3	0	13	0	5	3	8	1	3	2	0	5	2	3	13	2	3	12	0	1	21	1	2	3	0	0	7	0	1	13	11
ENSG00000233589	AL138789.1	0	0	0	0	0	1	0	1	0	0	0	0	0	2	0	0	0	3	0	3	0	1	0	2	0	6	0	0	1	0	2	1	0	0	2	0	0	2	0	0	1	0	0	1	0	0	6	2
ENSG00000234264	DEPDC1-AS1	0	2	0	0	0	4	1	5	1	0	0	1	1	3	0	0	0	0	0	1	0	1	0	3	3	8	1	0	0	0	1	8	0	0	8	0	0	11	0	0	0	1	0	4	0	0	3	4
ENSG00000225167	TXNP2	0	1	0	0	0	0	0	0	0	2	0	0	0	2	0	0	0	0	0	0	0	0	0	0	0	0	0	0	0	0	0	2	0	0	1	0	0	0	0	0	0	0	0	2	0	0	1	0
ENSG00000285041	AL035412.1	0	6	0	3	0	2	0	15	0	6	0	2	1	8	0	0	0	6	0	15	0	5	0	14	1	5	0	0	1	0	0	5	0	0	11	1	0	3	0	0	0	0	0	8	0	0	19	8
ENSG00000285407	AL033530.1	0	15	0	3	0	13	0	18	1	3	1	4	0	11	0	2	0	3	0	8	0	8	0	13	4	15	0	0	2	1	6	5	0	0	24	0	1	6	0	0	3	0	0	10	0	0	20	3
ENSG00000285473	AL691520.1	0	2	0	0	0	1	0	3	0	0	0	2	0	6	0	1	0	0	0	5	0	1	0	3	0	6	0	0	0	0	0	0	0	0	1	0	0	4	0	0	3	0	0	1	0	0	2	1
ENSG00000223883	LINC01707	0	14	1	6	0	13	0	29	0	5	1	8	1	18	0	5	0	15	1	11	0	9	0	40	0	53	0	0	5	1	12	14	0	2	31	1	1	30	1	1	5	1	2	30	1	0	26	11
ENSG00000235446	LINC02791	0	2	0	0	0	7	0	6	0	0	0	0	0	2	0	0	0	1	0	0	0	2	0	2	0	1	0	0	0	0	0	0	0	0	4	0	0	0	0	0	0	0	0	1	0	0	0	4
ENSG00000229639	LINC01758	0	2	0	0	0	1	0	0	0	0	0	0	0	0	0	0	0	0	0	1	0	0	0	0	0	1	0	0	0	0	0	0	0	0	0	0	0	0	0	0	0	0	0	0	0	0	0	0
ENSG00000287453	AL359894.1	0	1	0	2	0	4	0	3	0	1	0	1	0	2	0	0	0	0	0	6	0	1	0	1	0	3	0	0	0	0	0	0	0	0	4	0	0	2	0	1	4	0	0	2	0	0	1	0
ENSG00000033122	LRRC7	12	91	9	48	28	123	42	105	23	51	10	43	21	100	17	36	28	47	13	82	42	71	21	107	19	37	46	50	48	32	92	67	17	41	129	30	20	106	10	8	32	16	26	65	49	36	115	58
ENSG00000270615	SGO1P1	0	0	0	6	0	3	0	2	0	0	0	1	0	2	0	0	0	2	0	3	0	1	0	4	0	1	0	0	0	0	4	1	0	0	2	1	0	0	0	0	0	0	0	2	0	0	3	2
ENSG00000287283	AL117353.1	0	7	0	9	0	16	0	11	0	5	0	2	0	14	0	0	0	2	0	11	1	4	0	14	0	2	0	0	2	0	10	7	0	0	15	1	0	4	0	0	2	0	0	5	0	0	14	6
ENSG00000240692	RN7SL538P	12	1	15	7	11	10	11	1	21	3	8	0	2	4	4	4	10	3	4	0	9	2	3	2	5	3	3	4	1	5	2	3	9	1	4	3	4	10	4	7	4	8	2	1	9	6	7	8
ENSG00000229359	PIN1P1	2	4	0	8	0	6	1	8	0	1	0	7	0	4	2	0	0	3	0	11	0	4	1	17	0	3	1	0	2	0	6	5	1	1	14	2	0	15	0	0	0	0	0	7	0	0	15	6
ENSG00000237919	LRRC7-AS1	0	4	0	1	0	1	0	2	0	0	0	2	0	1	0	0	0	0	0	1	0	0	0	4	0	1	0	0	0	0	2	2	0	0	2	0	0	8	0	0	0	0	0	0	0	0	4	0
ENSG00000066557	LRRC40	8	22	7	77	13	47	19	26	15	42	20	15	32	35	16	54	10	48	18	49	32	30	32	34	22	23	26	13	41	20	28	35	15	24	28	66	30	18	8	22	45	15	24	12	29	28	34	13
ENSG00000244389	RN7SL242P	269	18	358	69	232	68	130	25	281	46	110	23	89	28	75	85	89	22	76	14	83	32	57	10	65	99	117	100	32	109	76	34	84	65	20	122	79	19	108	135	63	121	146	19	93	108	21	59
ENSG00000116754	SRSF11	101	295	124	1368	391	566	378	146	235	697	442	557	459	740	563	1005	473	700	645	621	476	492	938	218	400	284	513	344	501	479	453	421	415	825	308	993	612	186	209	381	576	279	510	185	663	554	213	582
ENSG00000228988	AL353771.1	0	1	0	1	0	0	0	1	0	0	0	0	0	1	0	0	0	0	0	3	0	3	0	0	0	8	0	0	2	0	0	2	0	0	2	0	0	0	0	0	0	0	0	1	0	0	2	2
ENSG00000118454	ANKRD13C	15	80	22	195	55	104	59	63	56	116	103	62	68	131	57	128	60	111	98	98	104	101	148	60	50	70	81	52	69	83	58	85	62	156	65	124	102	68	49	77	149	40	82	31	90	94	65	96
ENSG00000197568	HHLA3	1	10	0	15	2	11	4	20	2	15	6	3	8	7	13	26	9	14	22	16	10	14	19	20	8	13	8	5	4	8	25	11	8	12	13	21	13	13	3	5	5	3	5	14	13	10	11	13
ENSG00000226088	HHLA3-AS1	0	1	0	0	0	2	0	0	0	1	0	1	0	4	0	0	0	0	0	1	0	0	0	2	0	3	0	0	0	0	0	5	0	0	3	0	0	1	0	0	0	0	0	0	2	0	3	2
ENSG00000116761	CTH	8	16	6	41	40	104	63	32	24	85	43	75	24	34	49	26	26	20	61	51	71	38	130	20	107	35	21	20	21	85	35	37	58	84	21	83	121	38	61	131	79	45	74	22	37	38	21	46
ENSG00000278636	AL354872.2	3	0	0	1	5	8	11	5	1	5	7	0	1	0	3	3	0	2	0	2	3	1	8	0	10	0	2	1	0	3	4	3	7	1	2	0	9	4	1	6	0	2	11	3	0	0	1	0
ENSG00000271992	AL354872.1	0	1	0	1	0	3	0	0	0	0	1	1	0	1	4	1	0	0	0	5	0	0	1	1	1	0	0	0	0	0	0	0	0	0	3	0	0	0	1	0	1	0	0	0	0	1	1	1
ENSG00000233020	CHORDC1P5	0	8	0	5	1	0	0	5	0	3	0	1	0	9	0	1	0	3	0	0	0	3	0	9	0	1	0	1	0	0	1	2	0	1	8	0	1	3	0	0	1	0	1	9	0	1	9	1
ENSG00000237033	CASP3P1	0	1	0	0	1	0	0	0	0	0	0	0	0	2	0	0	0	0	0	0	0	0	0	3	0	0	0	0	1	0	0	1	0	0	1	0	0	3	0	0	0	0	0	0	0	0	1	0
ENSG00000229051	LINC01788	0	5	0	1	0	7	0	7	0	1	0	1	0	6	0	3	1	6	0	11	2	0	0	14	0	3	0	0	0	0	6	11	1	0	7	0	0	7	0	0	3	1	0	5	0	3	11	7
ENSG00000226208	AL513285.1	0	0	0	0	0	4	0	1	0	0	0	0	0	1	0	0	0	2	0	0	0	0	0	0	0	0	0	0	1	0	0	0	0	0	1	0	0	0	0	0	0	0	0	1	0	0	2	1
ENSG00000050628	PTGER3	10	40	13	571	32	187	33	60	33	122	25	68	49	168	36	204	17	508	34	327	42	118	55	181	38	85	26	16	237	38	42	50	34	63	50	23	21	111	21	23	176	10	39	142	18	28	131	36
ENSG00000235782	AL031429.1	0	4	0	3	0	1	0	5	0	0	0	1	0	0	0	0	0	0	0	1	0	0	0	0	1	0	0	0	1	0	0	1	0	0	2	4	0	1	0	0	0	0	0	3	0	0	5	5
ENSG00000269933	AL031429.2	0	0	0	12	0	2	0	0	0	0	0	0	0	3	0	1	0	1	0	3	3	7	2	5	5	2	0	0	1	0	4	5	4	4	1	2	0	6	0	0	2	0	1	2	0	1	1	0
ENSG00000235079	ZRANB2-AS1	0	3	0	0	0	6	0	2	0	0	0	1	0	1	0	0	0	3	2	3	2	4	3	12	0	1	2	0	2	0	2	3	1	1	4	5	2	8	1	0	0	1	2	1	1	1	2	1
ENSG00000132485	ZRANB2	25	112	45	403	140	152	96	34	61	203	129	166	169	234	201	333	123	198	163	199	172	187	306	58	98	90	154	144	160	160	155	107	151	239	114	353	253	59	69	103	269	65	161	32	219	234	54	154
ENSG00000207721	MIR186	0	0	0	0	1	0	2	0	0	0	2	0	2	0	1	4	2	0	2	0	6	0	2	2	0	1	0	2	0	1	1	2	0	3	0	0	2	0	1	1	0	1	0	0	3	2	1	0
ENSG00000229956	ZRANB2-AS2	0	26	7	43	15	102	9	68	9	15	10	97	24	32	25	29	19	32	20	56	32	37	44	63	11	28	21	15	31	20	60	55	14	39	76	49	21	56	12	9	50	25	9	53	36	35	51	55
ENSG00000226324	AL358453.1	0	0	0	0	0	0	0	0	0	1	0	0	0	0	0	0	0	1	0	1	0	1	0	0	0	0	0	0	0	0	0	3	0	0	0	0	0	0	0	0	0	0	0	0	0	0	0	0
ENSG00000172260	NEGR1	21	82	27	303	32	218	34	72	24	82	51	98	23	134	48	342	27	376	61	252	48	143	101	101	31	98	25	17	120	40	53	88	21	66	68	105	61	60	26	30	115	5	59	84	66	55	140	62
ENSG00000231985	AL354949.1	0	0	0	0	0	0	0	0	0	1	0	0	0	0	0	0	0	0	0	0	0	0	0	0	0	0	0	0	0	0	0	1	0	0	0	0	0	1	0	0	0	0	0	0	0	0	0	0
ENSG00000271618	AL359821.1	0	3	0	0	0	1	0	4	0	0	0	0	0	2	0	0	0	2	0	4	0	0	0	3	0	2	0	0	1	0	0	0	0	0	2	0	0	1	0	0	0	0	0	4	0	0	1	0
[truncated: 58,326 more rows]
[truncated: 5 more columns]
